# Supplementary material for: N-(2-Benzoyl­eth­yl)propan-2-aminium chloride
Source: Acta Crystallogr Sect E Struct Rep Online. 2012 Aug 11;68(Pt 9):o2702–3. doi: 10.1107/S1600536812035106 (PMC3435721; doi:10.1107/S1600536812035106)
Supplement: Supplementary file 1 [file e-68-o2702-sup1.cif]

##############################################################################
#                                                                            #
# This CIF contains the data in a paper accepted for publication in          #
# Acta Crystallographica Section E. It conforms to the requirements of       #
# Notes for Authors for Acta Crystallographica Section E, and has been       #
# peer reviewed under the auspices of the IUCr Commission on Journals.       #
#                                                                            #
# Full details of the Crystallographic Information File format               #
# are given in the paper "The Crystallographic Information File (CIF):       #
# a New Standard Archive File for Crystallography" by S. R. Hall, F. H.      #
# Allen and I. D. Brown [Acta Cryst. (1991), A47, 655-685].                  #
#                                                                            #
# The current version of the core CIF dictionary is obtainable from          #
# ftp://ftp.iucr.org/pub/cif_core.dic.                                       #
#                                                                            #
# Software is freely available for graphical display of the structure(s)     #
# in this CIF. For information consult the CIF software page                 #
# http://www.iucr.org/resources/cif/software.                                #
#                                                                            #
# This file may be used for bona fide research purposes within the           #
# scientific community so long as proper attribution is given to the journal # 
# article from which it was obtained.                                        #
#                                                                            #
##############################################################################
data_global
_audit_creation_method     'PLATON <TABLE ACC> option'
_journal_date_recd_electronic     2012-07-31
_journal_date_accepted     2012-08-08
_journal_name_full     'Acta Crystallographica, Section E'
_journal_year     2012
_journal_volume     68
_journal_issue      9
_journal_page_first     eo2702
_journal_page_last     eo2703
_journal_paper_category     QO
_journal_paper_doi     10.1107/S1600536812035106
_journal_coeditor_code     QM2079
_publ_contact_author_name     'Dr. Abdullah Ayd\?in'
_publ_contact_author_address
;
   Department of Science Education,
   Faculty of Education,
   Kastamonu University,
   37200 Kastamonu,
   Turkey
;
_publ_contact_author_email     'aaydin@kastamonu.edu.tr'
_publ_contact_author_fax     '+90-366-2123353'
_publ_contact_author_phone     '+90-366-2142312 '
_publ_section_title
;
<i>N</i>-(2-Benzoylethyl)propan-2-aminium chloride
;
loop_
    _publ_author_name
    _publ_author_address
    'Abdullah Ayd\?in'
;
   Department of Science Education
   Faculty of Education
   Kastamonu University
   37200 Kastamonu
   Turkey
;
    'Mehmet Akkurt'
;
   Department of Physics,
   Faculty of Sciences,
   Erciyes University,
   38039 Kayseri,
   Turkey
;
    'Halise Inci Gul'
;
   Department of Pharmaceutical Chemistry,
   Faculty of Pharmacy,
   Atat\"urk University,
   25240 Erzurum,
   Turkey
;
    'Ebru Mete'
;
   Department of Chemistry,
   Faculty of Sciences,
   Atat\"urk University,
   25240 Erzurum,
   Turkey
;
    'Ertan Sahin'
;
   Department of Chemistry,
   Faculty of Sciences,
   Atat\"urk University,
   25240 Erzurum,
   Turkey
;
data_I
_chemical_name_systematic
;
<i>N</i>-(2-Benzoylethyl)propan-2-aminium chloride
;
_chemical_name_common     ?
_chemical_formula_moiety     'C12 H18 N O +, Cl -'
_chemical_formula_sum     'C12 H18 Cl N O'
_chemical_formula_structural     ?
_chemical_formula_iupac     'C12 H18 N O +, Cl -'
_chemical_formula_weight     227.72
_chemical_melting_point     ?
_symmetry_cell_setting     monoclinic
_symmetry_space_group_name_H-M     'P 21/n'
_symmetry_space_group_name_Hall     '-P 2yn'
loop_
    _symmetry_equiv_pos_site_id
    _symmetry_equiv_pos_as_xyz
    1 x,y,z
    2 1/2-x,1/2+y,1/2-z
    3 -x,-y,-z
    4 1/2+x,1/2-y,1/2+z
_cell_length_a     8.036(5)
_cell_length_b     8.656(5)
_cell_length_c     18.403(5)
_cell_angle_alpha     90
_cell_angle_beta     97.174(5)
_cell_angle_gamma     90
_cell_volume     1270.1(11)
_cell_formula_units_Z     4
_cell_measurement_reflns_used     3090
_cell_measurement_theta_min     2.2307
_cell_measurement_theta_max     26.3536
_cell_measurement_temperature     294(2)
_cell_special_details
;
;
_exptl_crystal_description     'block'
_exptl_crystal_colour     'white'
_exptl_crystal_size_max     0.16
_exptl_crystal_size_mid     0.13
_exptl_crystal_size_min     0.12
_exptl_crystal_size_rad     ?
_exptl_crystal_density_diffrn     1.191
_exptl_crystal_density_meas     ?
_exptl_crystal_density_method     'Not Measured'
_exptl_crystal_F_000     488
_exptl_absorpt_coefficient_mu     0.277
_exptl_absorpt_correction_type     multi-scan
_exptl_absorpt_process_details     '(Blessing, 1995)'
_exptl_absorpt_correction_T_min     0.958
_exptl_absorpt_correction_T_max     0.967
_exptl_special_details
;
;
_diffrn_ambient_temperature     294(2)
_diffrn_radiation_type     'Mo K\a'
_diffrn_radiation_wavelength     0.71073
_diffrn_radiation_source     'Sealed Tube'
_diffrn_radiation_monochromator     'Graphite Monochromator'
_diffrn_measurement_device     'Rigaku R-AXIS RAPID-S'
_diffrn_measurement_method     'dtprofit.ref'
_diffrn_detector_area_resol_mean     10.0000
_diffrn_reflns_number     15799
_diffrn_reflns_av_R_equivalents     0.1157
_diffrn_reflns_av_sigmaI/netI     0.0642
_diffrn_reflns_theta_min     2.23
_diffrn_reflns_theta_max     25.50
_diffrn_reflns_theta_full     25.50
_diffrn_measured_fraction_theta_max     0.986
_diffrn_measured_fraction_theta_full     0.986
_diffrn_reflns_limit_h_min     -9
_diffrn_reflns_limit_h_max     9
_diffrn_reflns_limit_k_min     -9
_diffrn_reflns_limit_k_max     10
_diffrn_reflns_limit_l_min     -22
_diffrn_reflns_limit_l_max     22
_diffrn_reflns_reduction_process
;
;
_refine_special_details
;
Refinement on <i>F</i>^2^ for ALL reflections except those flagged by the user
for potential systematic errors. Weighted <i>R</i>-factors <i>wR</i> and all
goodnesses of fit <i>S</i> are based on <i>F</i>^2^, conventional
<i>R</i>-factors <i>R</i> are based on <i>F</i>, with <i>F</i> set to zero for
negative <i>F</i>^2^. The observed criterion of <i>F</i>^2^ > \s(<i>F</i>^2^)
is used only for calculating -<i>R</i>-factor-obs <i>etc</i>. and is not
relevant to the choice of reflections for refinement. <i>R</i>-factors based
on <i>F</i>^2^ are statistically about twice as large as those based on
<i>F</i>, and <i>R</i>-factors based on ALL data will be even larger.
;
_reflns_number_total     2334
_reflns_number_gt     1204
_reflns_threshold_expression     I>2\s(I)
_refine_ls_structure_factor_coef     Fsqd
_refine_ls_matrix_type     full
_refine_ls_R_factor_all     0.1390
_refine_ls_R_factor_gt     0.0745
_refine_ls_wR_factor_gt     0.1871
_refine_ls_wR_factor_ref     0.2243
_refine_ls_goodness_of_fit_ref     1.046
_refine_ls_restrained_S_all     1.045
_refine_ls_number_reflns     2334
_refine_ls_number_parameters     145
_refine_ls_number_restraints     2
_refine_ls_number_constraints     ?
_refine_ls_hydrogen_treatment     mixed
_refine_ls_weighting_scheme     calc
_refine_ls_weighting_details
         'calc w=1/[\s^2^(Fo^2^)+(0.0971P)^2^+0.2008P] where P=(Fo^2^+2Fc^2^)/3'
_atom_sites_solution_hydrogens     geom
_atom_sites_solution_primary     direct
_atom_sites_solution_secondary     difmap
_refine_ls_shift/su_max     0.001
_refine_ls_shift/su_mean     0.000
_refine_diff_density_max     0.494
_refine_diff_density_min     -0.185
_refine_ls_extinction_method     'none'
loop_
    _atom_type_symbol
    _atom_type_description
    _atom_type_scat_dispersion_real
    _atom_type_scat_dispersion_imag
    _atom_type_scat_source
    C C 0.0033 0.0016 ' International Tables Vol C Tables 4.2.6.8 and 6.1.1.4'
    H H 0.0000 0.0000 ' International Tables Vol C Tables 4.2.6.8 and 6.1.1.4'
    Cl Cl 0.1484 0.1585 ' International Tables Vol C Tables 4.2.6.8 and 6.1.1.4'
    N N 0.0061 0.0033 ' International Tables Vol C Tables 4.2.6.8 and 6.1.1.4'
    O O 0.0106 0.0060 ' International Tables Vol C Tables 4.2.6.8 and 6.1.1.4'
_computing_data_collection     'CrystalClear (Rigaku/MSC, 2005)'
_computing_cell_refinement     'CrystalClear (Rigaku/MSC, 2005)'
_computing_data_reduction     'CrystalClear (Rigaku/MSC, 2005)'
_computing_structure_solution     'SHELXS97 (Sheldrick, 2008)'
_computing_structure_refinement     'SHELXL97 (Sheldrick, 2008)'
_computing_molecular_graphics
                  'ORTEP-3 for Windows (Farrugia, 1997) and PLATON (Spek, 2009)'
_computing_publication_material     'WinGX (Farrugia, 1999)'
loop_
    _atom_site_type_symbol
    _atom_site_label
    _atom_site_fract_x
    _atom_site_fract_y
    _atom_site_fract_z
    _atom_site_U_iso_or_equiv
    _atom_site_thermal_displace_type
    _atom_site_calc_flag
    _atom_site_refinement_flags
    _atom_site_occupancy
    _atom_site_disorder_assembly
    _atom_site_disorder_group
    O O1 0.2324(5) 0.4012(5) 1.02649(18) 0.1262(18) Uani d . 1.000 . .
    N N1 0.3982(4) 0.4236(4) 0.8222(2) 0.0689(14) Uani d D 1.000 . .
    C C1 -0.1184(6) 0.1831(6) 0.9398(3) 0.090(2) Uani d . 1.000 . .
    C C2 -0.2586(7) 0.1067(7) 0.9575(4) 0.114(3) Uani d . 1.000 . .
    C C3 -0.2887(7) 0.0999(7) 1.0303(4) 0.110(3) Uani d . 1.000 . .
    C C4 -0.1824(7) 0.1686(8) 1.0833(3) 0.103(3) Uani d . 1.000 . .
    C C5 -0.0433(7) 0.2458(6) 1.0658(3) 0.088(2) Uani d . 1.000 . .
    C C6 -0.0099(6) 0.2528(5) 0.9940(2) 0.0722(17) Uani d . 1.000 . .
    C C7 0.1440(6) 0.3359(6) 0.9778(3) 0.0828(19) Uani d . 1.000 . .
    C C8 0.1897(5) 0.3369(5) 0.9007(2) 0.0749(17) Uani d . 1.000 . .
    C C9 0.3548(5) 0.4217(5) 0.8982(2) 0.0772(17) Uani d . 1.000 . .
    C C10 0.5624(6) 0.5009(5) 0.8146(3) 0.0850(19) Uani d . 1.000 . .
    C C11 0.6181(8) 0.4545(7) 0.7460(4) 0.133(3) Uani d . 1.000 . .
    C C12 0.5461(6) 0.6727(6) 0.8219(3) 0.109(3) Uani d . 1.000 . .
    Cl Cl1 0.40593(14) 0.07597(13) 0.77578(6) 0.0828(5) Uani d . 1.000 . .
    H H1 -0.09700 0.18770 0.89130 0.1080 Uiso c R 1.000 . .
    H H1N 0.321(5) 0.453(5) 0.788(2) 0.0990 Uiso d D 1.000 . .
    H H2 -0.33240 0.06020 0.92100 0.1370 Uiso c R 1.000 . .
    H H2N 0.402(6) 0.332(3) 0.803(2) 0.0990 Uiso d D 1.000 . .
    H H3 -0.38260 0.04780 1.04250 0.1320 Uiso c R 1.000 . .
    H H4 -0.20350 0.16370 1.13180 0.1240 Uiso c R 1.000 . .
    H H5 0.02880 0.29350 1.10240 0.1060 Uiso c R 1.000 . .
    H H8A 0.10170 0.38750 0.86830 0.0900 Uiso c R 1.000 . .
    H H8B 0.19980 0.23160 0.88380 0.0900 Uiso c R 1.000 . .
    H H9A 0.34510 0.52680 0.91550 0.0930 Uiso c R 1.000 . .
    H H9B 0.44310 0.37050 0.93010 0.0930 Uiso c R 1.000 . .
    H H10 0.64530 0.46460 0.85460 0.1020 Uiso c R 1.000 . .
    H H11A 0.53580 0.48440 0.70610 0.1990 Uiso c R 1.000 . .
    H H11B 0.63260 0.34440 0.74560 0.1990 Uiso c R 1.000 . .
    H H11C 0.72290 0.50400 0.74080 0.1990 Uiso c R 1.000 . .
    H H12A 0.65050 0.72110 0.81500 0.1630 Uiso c R 1.000 . .
    H H12B 0.51800 0.69720 0.86970 0.1630 Uiso c R 1.000 . .
    H H12C 0.45930 0.70980 0.78540 0.1630 Uiso c R 1.000 . .
loop_
    _atom_site_aniso_label
    _atom_site_aniso_U_11
    _atom_site_aniso_U_22
    _atom_site_aniso_U_33
    _atom_site_aniso_U_12
    _atom_site_aniso_U_13
    _atom_site_aniso_U_23
    O1 0.151(3) 0.161(4) 0.065(2) -0.063(3) 0.007(2) -0.016(2)
    N1 0.065(2) 0.066(2) 0.076(3) -0.0063(19) 0.0105(16) 0.0006(18)
    C1 0.093(4) 0.099(4) 0.083(3) -0.006(3) 0.027(3) -0.010(3)
    C2 0.082(4) 0.143(6) 0.119(5) -0.017(3) 0.022(3) -0.019(4)
    C3 0.087(4) 0.138(5) 0.113(5) 0.003(3) 0.039(4) 0.015(4)
    C4 0.091(4) 0.136(5) 0.086(4) 0.025(4) 0.028(3) 0.020(3)
    C5 0.094(4) 0.102(4) 0.069(3) 0.013(3) 0.012(3) 0.003(3)
    C6 0.078(3) 0.072(3) 0.068(3) 0.009(2) 0.015(2) -0.002(2)
    C7 0.097(4) 0.086(3) 0.065(3) 0.002(3) 0.009(2) -0.003(2)
    C8 0.084(3) 0.075(3) 0.067(3) -0.007(2) 0.015(2) -0.001(2)
    C9 0.081(3) 0.078(3) 0.072(3) -0.004(2) 0.007(2) 0.002(2)
    C10 0.069(3) 0.069(3) 0.118(4) -0.005(2) 0.016(3) 0.003(3)
    C11 0.127(5) 0.131(5) 0.151(6) -0.037(4) 0.061(4) -0.027(4)
    C12 0.090(4) 0.069(3) 0.168(6) -0.015(3) 0.021(3) 0.002(3)
    Cl1 0.0792(8) 0.0703(8) 0.0974(9) 0.0004(6) 0.0050(6) -0.0080(6)
_geom_special_details
;
Bond distances, angles <i>etc</i>. have been calculated using the rounded
fractional coordinates. All su's are estimated from the variances of the
(full) variance-covariance matrix. The cell e.s.d.'s are taken into account in
the estimation of distances, angles and torsion angles
;
loop_
    _geom_bond_atom_site_label_1
    _geom_bond_atom_site_label_2
    _geom_bond_site_symmetry_1
    _geom_bond_site_symmetry_2
    _geom_bond_distance
    _geom_bond_publ_flag
    O1 C7 . . 1.212(6) no
    N1 C9 . . 1.483(5) no
    N1 C10 . . 1.502(6) no
    N1 H1N . . 0.87(4) no
    N1 H2N . . 0.87(3) no
    C1 C2 . . 1.380(8) no
    C1 C6 . . 1.379(7) no
    C2 C3 . . 1.392(10) no
    C3 C4 . . 1.352(9) no
    C4 C5 . . 1.375(8) no
    C5 C6 . . 1.382(7) no
    C6 C7 . . 1.493(7) no
    C7 C8 . . 1.509(7) no
    C8 C9 . . 1.522(6) no
    C10 C12 . . 1.500(7) no
    C10 C11 . . 1.448(9) no
    C1 H1 . . 0.9300 no
    C2 H2 . . 0.9300 no
    C3 H3 . . 0.9300 no
    C4 H4 . . 0.9300 no
    C5 H5 . . 0.9300 no
    C8 H8A . . 0.9700 no
    C8 H8B . . 0.9700 no
    C9 H9A . . 0.9700 no
    C9 H9B . . 0.9700 no
    C10 H10 . . 0.9800 no
    C11 H11A . . 0.9600 no
    C11 H11B . . 0.9600 no
    C11 H11C . . 0.9600 no
    C12 H12A . . 0.9600 no
    C12 H12B . . 0.9600 no
    C12 H12C . . 0.9600 no
loop_
    _geom_angle_atom_site_label_1
    _geom_angle_atom_site_label_2
    _geom_angle_atom_site_label_3
    _geom_angle_site_symmetry_1
    _geom_angle_site_symmetry_2
    _geom_angle_site_symmetry_3
    _geom_angle
    _geom_angle_publ_flag
    C9 N1 C10 . . . 113.9(3) no
    C10 N1 H1N . . . 111(3) no
    C9 N1 H1N . . . 117(3) no
    C9 N1 H2N . . . 113(2) no
    C10 N1 H2N . . . 107(3) no
    H1N N1 H2N . . . 92(4) no
    C2 C1 C6 . . . 120.0(5) no
    C1 C2 C3 . . . 119.5(6) no
    C2 C3 C4 . . . 120.4(5) no
    C3 C4 C5 . . . 120.3(5) no
    C4 C5 C6 . . . 120.4(5) no
    C5 C6 C7 . . . 118.5(4) no
    C1 C6 C7 . . . 122.1(4) no
    C1 C6 C5 . . . 119.4(5) no
    O1 C7 C6 . . . 120.1(5) no
    C6 C7 C8 . . . 119.7(4) no
    O1 C7 C8 . . . 120.2(4) no
    C7 C8 C9 . . . 110.3(3) no
    N1 C9 C8 . . . 110.0(3) no
    N1 C10 C12 . . . 110.2(4) no
    C11 C10 C12 . . . 113.1(5) no
    N1 C10 C11 . . . 109.2(4) no
    C2 C1 H1 . . . 120.00 no
    C6 C1 H1 . . . 120.00 no
    C1 C2 H2 . . . 120.00 no
    C3 C2 H2 . . . 120.00 no
    C2 C3 H3 . . . 120.00 no
    C4 C3 H3 . . . 120.00 no
    C3 C4 H4 . . . 120.00 no
    C5 C4 H4 . . . 120.00 no
    C4 C5 H5 . . . 120.00 no
    C6 C5 H5 . . . 120.00 no
    C7 C8 H8A . . . 110.00 no
    C7 C8 H8B . . . 110.00 no
    C9 C8 H8A . . . 110.00 no
    C9 C8 H8B . . . 110.00 no
    H8A C8 H8B . . . 108.00 no
    N1 C9 H9A . . . 110.00 no
    N1 C9 H9B . . . 110.00 no
    C8 C9 H9A . . . 110.00 no
    C8 C9 H9B . . . 110.00 no
    H9A C9 H9B . . . 108.00 no
    N1 C10 H10 . . . 108.00 no
    C11 C10 H10 . . . 108.00 no
    C12 C10 H10 . . . 108.00 no
    C10 C11 H11A . . . 109.00 no
    C10 C11 H11B . . . 109.00 no
    C10 C11 H11C . . . 109.00 no
    H11A C11 H11B . . . 110.00 no
    H11A C11 H11C . . . 109.00 no
    H11B C11 H11C . . . 109.00 no
    C10 C12 H12A . . . 109.00 no
    C10 C12 H12B . . . 110.00 no
    C10 C12 H12C . . . 109.00 no
    H12A C12 H12B . . . 110.00 no
    H12A C12 H12C . . . 109.00 no
    H12B C12 H12C . . . 109.00 no
loop_
    _geom_torsion_atom_site_label_1
    _geom_torsion_atom_site_label_2
    _geom_torsion_atom_site_label_3
    _geom_torsion_atom_site_label_4
    _geom_torsion_site_symmetry_1
    _geom_torsion_site_symmetry_2
    _geom_torsion_site_symmetry_3
    _geom_torsion_site_symmetry_4
    _geom_torsion
    _geom_torsion_publ_flag
    C10 N1 C9 C8 . . . . -178.2(3) no
    C9 N1 C10 C11 . . . . 161.9(4) no
    C9 N1 C10 C12 . . . . -73.3(5) no
    C2 C1 C6 C7 . . . . 179.6(5) no
    C6 C1 C2 C3 . . . . -0.4(8) no
    C2 C1 C6 C5 . . . . -0.2(8) no
    C1 C2 C3 C4 . . . . 0.6(9) no
    C2 C3 C4 C5 . . . . -0.1(10) no
    C3 C4 C5 C6 . . . . -0.6(9) no
    C4 C5 C6 C1 . . . . 0.7(8) no
    C4 C5 C6 C7 . . . . -179.1(5) no
    C5 C6 C7 C8 . . . . 176.1(4) no
    C1 C6 C7 O1 . . . . 176.9(5) no
    C1 C6 C7 C8 . . . . -3.7(7) no
    C5 C6 C7 O1 . . . . -3.3(7) no
    O1 C7 C8 C9 . . . . 2.1(6) no
    C6 C7 C8 C9 . . . . -177.3(4) no
    C7 C8 C9 N1 . . . . -179.5(4) no
loop_
    _geom_hbond_atom_site_label_D
    _geom_hbond_atom_site_label_H
    _geom_hbond_atom_site_label_A
    _geom_hbond_site_symmetry_A
    _geom_hbond_distance_DH
    _geom_hbond_distance_HA
    _geom_hbond_distance_DA
    _geom_hbond_angle_DHA
    _geom_hbond_publ_flag
    N1 H1N Cl1 2_556 0.87(4) 2.30(4) 3.141(4) 163(4) yes
    N1 H2N Cl1 . 0.87(3) 2.27(3) 3.131(4) 169(4) yes
    C10 H10 O1 3_667 0.98 2.56 3.284(7) 130. yes
