# Supplementary material for: N-(2-Benzoyl­eth­yl)propan-2-aminium chloride
Source: Acta Crystallogr Sect E Struct Rep Online. 2012 Aug 11;68(Pt 9):o2702–3. doi: 10.1107/S1600536812035106 (PMC3435721; doi:10.1107/S1600536812035106)
Supplement: Supplementary file 2 [file e-68-o2702-Isup2.hkl]

# 
# h,k,l, Fc-squared, Fo-squared, sigma(Fo-squared) and status flag 
# 
data_I
_shelx_title ' shelxlebrumete-ph-mono in P 21/n' 
_shelx_refln_list_code          4 
_shelx_F_calc_maximum      132.01 
_exptl_crystal_F_000       488.00 
_reflns_d_resolution_high  0.8255 
 
loop_ 
 _symmetry_equiv_pos_as_xyz 
 'x, y, z' 
 '-x+1/2, y+1/2, -z+1/2' 
 '-x, -y, -z' 
 'x-1/2, -y-1/2, z-1/2' 
 
_cell_length_a     8.0360 
_cell_length_b     8.6560 
_cell_length_c    18.4030 
_cell_angle_alpha  90.000 
_cell_angle_beta   97.174 
_cell_angle_gamma  90.000 
 
_shelx_F_squared_multiplier     1.000 
 
loop_ 
 _refln_index_h 
 _refln_index_k 
 _refln_index_l 
 _refln_F_squared_calc 
 _refln_F_squared_meas 
 _refln_F_squared_sigma 
 _refln_observed_status 
   2   0   0        7.07       11.24      4.21 o 
   4   0   0      693.47      627.48     21.22 o 
   6   0   0      210.49      191.50     13.44 o 
   8   0   0        0.28        7.98      6.51 o 
   1   1   0      809.76      576.68      8.45 o 
   2   1   0     2183.04     2104.52     31.31 o 
   3   1   0       45.36       45.89      4.47 o 
   4   1   0     1220.38     1271.03     29.20 o 
   5   1   0        3.94        5.45      6.93 o 
   6   1   0        6.10       10.20      4.09 o 
   7   1   0       30.43       30.01      8.68 o 
   8   1   0        0.13        6.50      4.87 o 
   9   1   0        8.15       12.18      7.71 o 
   1   2   0     9859.78     9198.68    169.92 o 
   2   2   0      271.05      311.33      6.04 o 
   3   2   0      859.86      783.24     14.99 o 
   4   2   0      600.55      576.88     15.19 o 
   5   2   0        0.11        3.70      5.53 o 
   6   2   0      254.31      236.63     23.28 o 
   7   2   0       25.75       27.99      4.90 o 
   8   2   0        0.14       22.04      6.76 o 
   9   2   0        5.78        2.98      4.52 o 
   1   3   0        3.27        2.39      1.73 o 
   2   3   0      712.97      686.06     12.11 o 
   3   3   0       55.05       50.98      6.20 o 
   4   3   0      365.94      408.32     13.40 o 
   5   3   0        7.55       11.71      5.31 o 
   6   3   0      160.01      173.51     16.54 o 
   7   3   0        0.05       10.88      8.52 o 
   8   3   0       36.96       57.34     14.92 o 
   9   3   0        0.07       10.07      9.32 o 
   1   4   0      471.73      533.14     23.59 o 
   2   4   0     1106.56     1238.53     30.51 o 
   3   4   0      949.12     1026.47     32.05 o 
   4   4   0       44.82       50.07      4.36 o 
   5   4   0        0.00        3.60      4.79 o 
   6   4   0       26.85       15.94      6.89 o 
   7   4   0        1.66        4.69      7.32 o 
   8   4   0        0.39        3.99      6.93 o 
   1   5   0      553.96      602.86     47.01 o 
   2   5   0      340.22      388.27     17.53 o 
   3   5   0        0.05       -0.38      3.35 o 
   4   5   0       39.50       43.57      3.81 o 
   5   5   0       30.52       40.86      7.99 o 
   6   5   0        7.30        3.80      6.22 o 
   7   5   0       30.44       26.52      9.70 o 
   8   5   0        2.36        8.31      9.91 o 
   1   6   0       41.21       33.19      3.36 o 
   2   6   0       34.75       33.36      7.04 o 
   3   6   0        2.41        1.76      2.42 o 
   4   6   0       21.31       34.50      7.20 o 
   5   6   0        3.87        7.02      4.60 o 
   6   6   0       32.18       32.47      8.48 o 
   7   6   0        3.96       19.25      9.71 o 
   2   7   0       16.67       13.43      5.44 o 
   3   7   0       18.62       16.38      4.40 o 
   4   7   0        1.43        6.85      3.11 o 
   5   7   0       18.15       30.95      9.79 o 
   6   7   0        1.22       18.35      8.50 o 
   7   7   0       15.05       11.88      4.39 o 
   2   8   0        0.14        0.60      2.08 o 
   3   8   0       15.23       12.55      4.90 o 
   4   8   0       70.03       48.00      7.35 o 
   5   8   0        0.00       -2.04      5.77 o 
   6   8   0        3.55        5.17      7.25 o 
   2   9   0       65.34       99.77     40.13 o 
   3   9   0        0.95        0.99      5.83 o 
   4   9   0        7.14        8.09      3.81 o 
   1  10   0        0.29       -5.36     19.75 o 
   2  10   0        0.02        7.27     10.10 o 
  -9   0   1       14.27        7.40     10.89 o 
  -7   0   1      186.87      164.52     21.10 o 
  -5   0   1      477.91      470.92     29.59 o 
  -3   0   1      844.79      767.01     20.57 o 
  -1   0   1      265.83      201.52     14.57 o 
   1   0   1     5490.70     4860.25     92.48 o 
   3   0   1      703.59      795.30     20.00 o 
   5   0   1       27.00       22.70      8.31 o 
   7   0   1       10.76       20.26      6.45 o 
   9   0   1       20.43       15.03      5.39 o 
  -9   1   1        4.73        5.55      6.77 o 
  -8   1   1       14.94       21.95      7.22 o 
  -7   1   1        0.25       -0.10      6.18 o 
  -6   1   1       13.37        2.08      6.78 o 
  -5   1   1       40.58       36.56      5.56 o 
  -4   1   1     1212.71     1183.22     24.39 o 
  -3   1   1      140.36      136.66      8.04 o 
  -1   1   1      360.91      355.78      5.61 o 
   0   1   1      606.63      622.83     10.63 o 
   1   1   1      548.20      522.80      8.16 o 
   2   1   1     3366.94     3155.89     41.76 o 
   3   1   1       84.66       99.39      6.92 o 
   4   1   1      336.30      315.65      9.34 o 
   5   1   1      337.49      300.41     11.31 o 
   6   1   1       12.80       11.68      3.77 o 
   7   1   1        7.24        4.60      3.64 o 
   8   1   1       21.94       12.89      6.89 o 
   9   1   1        0.42        6.80      5.64 o 
  -9   2   1        0.37       -3.39      5.31 o 
  -8   2   1        0.41       -2.03      4.99 o 
  -7   2   1       19.46       32.69      6.75 o 
  -6   2   1       84.33       83.63      8.18 o 
  -5   2   1        3.17        7.98      4.16 o 
  -4   2   1       67.55       89.48      8.77 o 
  -3   2   1      101.10       98.04      6.47 o 
  -2   2   1       79.71       91.47      6.16 o 
  -1   2   1     5017.39     4825.54     97.93 o 
   0   2   1       71.85       97.09      7.91 o 
   1   2   1     3626.62     3612.00     57.61 o 
   2   2   1     1856.88     2099.07     32.08 o 
   3   2   1      648.82      682.65     15.36 o 
   4   2   1       27.43       25.56      4.12 o 
   5   2   1        9.53       15.60      3.25 o 
   6   2   1      162.84      167.62     11.80 o 
   7   2   1       67.80       65.24      9.85 o 
   8   2   1        0.14        7.83      5.67 o 
   9   2   1        1.79        9.45      5.24 o 
  -9   3   1        6.44       17.18     10.43 o 
  -8   3   1        1.58        7.53      9.14 o 
  -7   3   1       10.22       12.69     12.80 o 
  -6   3   1        3.04        9.21      5.47 o 
  -5   3   1      433.26      445.91     15.91 o 
  -4   3   1       81.67       86.46      6.85 o 
  -3   3   1     1786.73     2067.85     48.49 o 
  -2   3   1       66.76       39.67      3.79 o 
  -1   3   1     1726.20     1859.46     39.34 o 
   0   3   1        0.77        2.00      0.97 o 
   1   3   1     4924.22     4964.29     88.06 o 
   2   3   1        1.02        3.14      1.99 o 
   3   3   1       13.36       10.22      2.87 o 
   4   3   1       12.22       15.98      5.02 o 
   5   3   1      477.69      501.77     21.32 o 
   6   3   1        5.49       13.28      7.46 o 
   7   3   1        7.97       15.03      5.83 o 
   8   3   1        2.08       21.60      5.53 o 
   9   3   1       11.24       21.29      5.95 o 
  -8   4   1        0.47       18.99     10.71 o 
  -7   4   1        2.44       15.53      5.04 o 
  -6   4   1       77.58       98.29     13.34 o 
  -5   4   1       11.63       17.98      4.96 o 
  -4   4   1      126.08      111.51      6.01 o 
  -3   4   1      759.34      825.32     24.28 o 
  -2   4   1      379.62      433.01     13.12 o 
  -1   4   1      885.65      944.88     29.80 o 
   0   4   1       24.23       15.13      2.79 o 
   1   4   1        5.16        5.46      1.89 o 
   2   4   1      615.10      609.72     16.19 o 
   3   4   1       15.15       19.73      3.33 o 
   4   4   1       16.19        8.32      3.61 o 
   5   4   1        6.28        0.58      5.71 o 
   6   4   1        7.69       10.75      5.25 o 
   7   4   1        5.15        7.60      6.11 o 
   8   4   1        5.50       15.01      7.55 o 
  -8   5   1        8.18       16.85     15.24 o 
  -7   5   1        1.11       -7.35     11.84 o 
  -6   5   1       12.84       24.29      7.05 o 
  -5   5   1       58.02       64.75     11.63 o 
  -4   5   1       41.88       60.67      5.05 o 
  -3   5   1       41.49       39.86      3.30 o 
  -2   5   1        4.59        8.40      1.77 o 
  -1   5   1      837.76      861.25     53.60 o 
   1   5   1      787.04      794.70     42.04 o 
   2   5   1        0.42        2.18      3.52 o 
   3   5   1       49.55       61.08      5.89 o 
   4   5   1       22.95       30.10      3.53 o 
   5   5   1      166.64      168.94     16.30 o 
   6   5   1        4.02        1.39      4.51 o 
   7   5   1       22.43       24.79      5.28 o 
   8   5   1        1.69       -1.75      6.54 o 
  -7   6   1       13.71        1.00      9.70 o 
  -6   6   1        1.14       33.99     55.51 o 
  -5   6   1        2.79       10.19      4.29 o 
  -4   6   1        0.01        2.86      2.28 o 
  -3   6   1       76.69       98.69      8.15 o 
  -2   6   1        0.08        4.38      2.87 o 
  -1   6   1      229.61      221.22     16.85 o 
   1   6   1      136.06      140.65     22.18 o 
   2   6   1       32.49       41.02      4.18 o 
   3   6   1     1589.62     1771.65    180.82 o 
   4   6   1        0.15        0.57      2.50 o 
   5   6   1       76.53       84.72     10.65 o 
   6   6   1        0.02       14.37     12.91 o 
   7   6   1       20.58       16.56     10.84 o 
  -7   7   1        0.65      -16.97     14.89 o 
  -6   7   1        9.22       14.77     12.53 o 
  -5   7   1        1.84        4.28      7.97 o 
  -4   7   1        4.36        3.00      2.97 o 
  -3   7   1        0.53        8.73      5.65 o 
  -2   7   1       16.89       23.97     14.01 o 
   2   7   1        8.30        4.35      4.14 o 
   3   7   1        1.48        6.97      4.50 o 
   4   7   1       10.90        6.08      3.44 o 
   5   7   1        7.49       11.59      6.38 o 
   6   7   1        0.63        6.62      4.25 o 
   7   7   1        5.77        7.04      7.52 o 
  -6   8   1        3.02        5.49      8.30 o 
  -5   8   1        0.34        2.55      2.69 o 
  -4   8   1       23.00       12.81      3.42 o 
  -3   8   1       98.13       55.48     41.96 o 
  -2   8   1        7.22        4.04      2.39 o 
   0   8   1       19.72       29.53     12.18 o 
   2   8   1       10.63        7.70      7.05 o 
   3   8   1       13.46       13.46      6.18 o 
   4   8   1        1.09        1.67      4.10 o 
   5   8   1        0.29       -0.94      7.04 o 
   6   8   1        0.24       -5.64      7.38 o 
  -4   9   1        0.88        3.37      4.05 o 
  -3   9   1       16.89        5.53      7.49 o 
  -2   9   1       11.97       21.47      9.36 o 
   2   9   1        0.52      -18.93     15.90 o 
   3   9   1        0.24        3.74      2.60 o 
   4   9   1        0.07       -1.91      5.45 o 
  -2  10   1        3.70       30.70     33.42 o 
   1  10   1        5.44       15.25     12.10 o 
   2  10   1        7.70       14.74      9.06 o 
  -8   0   2        3.07       -5.92     11.33 o 
  -6   0   2        4.43       -2.59      7.69 o 
  -4   0   2     2867.56     2928.25    112.59 o 
  -2   0   2     3697.77     3601.10     64.08 o 
   0   0   2      769.21      713.17     19.59 o 
   2   0   2     6958.46     6350.66    114.21 o 
   4   0   2     1009.58      894.31     27.94 o 
   6   0   2     1127.39     1315.04    103.75 o 
   8   0   2       43.96       32.30      9.72 o 
  -9   1   2        7.25       17.31     15.09 o 
  -8   1   2        4.24       -4.03      6.97 o 
  -7   1   2        4.66       18.07      6.62 o 
  -6   1   2       14.69        6.13      4.10 o 
  -5   1   2      767.98      862.49     26.15 o 
  -4   1   2      468.44      463.05     11.09 o 
  -3   1   2       95.19      108.51      6.50 o 
  -2   1   2       43.69       37.70      2.91 o 
  -1   1   2        0.90        0.30      1.27 o 
   0   1   2      240.15      312.51      6.00 o 
   1   1   2      599.82      401.36      6.69 o 
   2   1   2     1481.02     1500.80     20.69 o 
   3   1   2       98.30       77.54      4.97 o 
   4   1   2      340.41      373.08     11.12 o 
   5   1   2       17.62       16.83      4.31 o 
   6   1   2        1.39       -8.40      5.60 o 
   7   1   2        1.62        9.61      4.93 o 
   8   1   2       39.69       34.63      5.32 o 
   9   1   2        0.14       -6.37      7.24 o 
  -9   2   2        6.56        7.42      9.27 o 
  -8   2   2        1.17        0.16      9.78 o 
  -7   2   2      104.71      111.69     15.27 o 
  -6   2   2       41.83       42.92      9.84 o 
  -5   2   2       71.59       57.27      5.25 o 
  -4   2   2      130.26       77.25      8.11 o 
  -3   2   2       11.01        6.23      2.32 o 
  -2   2   2      116.31       99.29      6.32 o 
  -1   2   2    10103.36    10297.81    175.87 o 
   0   2   2     7413.69     7485.46    112.22 o 
   1   2   2     7102.38     7544.13    104.70 o 
   2   2   2     4321.31     4206.31     57.63 o 
   3   2   2       10.66        4.95      2.10 o 
   4   2   2      362.16      332.78     10.31 o 
   5   2   2       24.44       18.97      3.47 o 
   6   2   2       18.68       13.66      4.51 o 
   7   2   2        8.84       17.67      5.36 o 
   8   2   2        0.11       10.14      8.53 o 
   9   2   2        0.07        2.41      6.26 o 
  -9   3   2        0.89        5.40     11.60 o 
  -8   3   2       27.57       38.54      8.94 o 
  -7   3   2        6.13        9.53      6.41 o 
  -6   3   2        6.26        4.61      5.05 o 
  -5   3   2       23.64       19.27      4.61 o 
  -4   3   2        1.29       -3.07      4.41 o 
  -3   3   2       50.58       73.90      8.18 o 
  -2   3   2     3630.20     3491.09     58.28 o 
  -1   3   2       77.49       52.54      6.89 o 
   0   3   2     2159.92     2458.18     44.30 o 
   1   3   2       29.56       32.92      3.03 o 
   2   3   2      825.70      901.42     22.10 o 
   3   3   2       36.74       34.38      4.74 o 
   4   3   2      709.79      768.33     24.39 o 
   5   3   2        3.35        1.32      4.63 o 
   6   3   2       17.05       10.29      5.11 o 
   7   3   2        0.17        0.55      5.58 o 
   8   3   2       44.37       58.78     10.90 o 
   9   3   2        0.04        2.22      5.58 o 
  -8   4   2        1.18        3.26      5.91 o 
  -7   4   2       22.04       47.33     11.98 o 
  -6   4   2        3.52       11.87      6.90 o 
  -5   4   2        0.13        6.40      4.32 o 
  -4   4   2      172.26      168.89      8.74 o 
  -3   4   2      476.31      503.22     20.39 o 
  -2   4   2      440.73      460.85     13.47 o 
  -1   4   2       27.20       26.38      4.01 o 
   0   4   2       68.75       82.44      9.04 o 
   1   4   2      744.23      850.08     28.72 o 
   2   4   2     1175.73     1236.78     29.13 o 
   3   4   2        0.71        2.27      1.89 o 
   4   4   2       27.47       40.70      4.14 o 
   5   4   2      177.60      180.91     13.46 o 
   6   4   2        0.67       -1.87      5.02 o 
   7   4   2       12.92       23.92      5.31 o 
   8   4   2        0.10        1.71      7.49 o 
  -8   5   2       12.98       10.00     16.70 o 
  -7   5   2        0.01        2.38     10.77 o 
  -6   5   2       32.40       27.74      5.81 o 
  -5   5   2       40.18       53.03      5.65 o 
  -4   5   2        1.07       -2.01      2.61 o 
  -3   5   2       99.56      109.35      4.83 o 
  -2   5   2       91.63       94.40      8.76 o 
  -1   5   2      375.04      419.08     21.94 o 
   0   5   2       62.10       53.62     10.95 o 
   1   5   2      210.34      239.53     16.77 o 
   2   5   2       34.25       36.16      4.42 o 
   3   5   2        1.00        0.03      2.63 o 
   4   5   2       64.06       62.72      7.02 o 
   5   5   2       77.76       90.14      8.69 o 
   6   5   2        0.33       -2.20      5.58 o 
   7   5   2        6.65        3.83      6.88 o 
   8   5   2       19.40       20.85     12.39 o 
  -7   6   2        1.70       -5.97      9.88 o 
  -6   6   2       29.21       30.76      9.72 o 
  -5   6   2        3.10        9.50      8.60 o 
  -4   6   2      324.65      376.09     43.40 o 
  -3   6   2      134.53      147.16     18.75 o 
  -2   6   2      305.11      312.52     20.82 o 
  -1   6   2        0.07        1.32      1.50 o 
   0   6   2       83.56      115.73     17.12 o 
   1   6   2        0.03        2.01      2.96 o 
   2   6   2      246.95      283.52     18.45 o 
   3   6   2       29.97       29.87      3.78 o 
   4   6   2      244.76      254.92     31.08 o 
   5   6   2        2.53        8.38      5.71 o 
   6   6   2       15.89       26.04      7.17 o 
   7   6   2        0.06       -2.31      7.39 o 
  -7   7   2        4.36        6.33      7.81 o 
  -6   7   2        4.38        6.69      6.68 o 
  -5   7   2       39.60       38.81      7.40 o 
  -4   7   2        0.08        1.11      2.39 o 
  -3   7   2        0.25        1.35      4.70 o 
  -2   7   2       17.20       10.85      4.07 o 
   1   7   2       96.76       97.14     22.21 o 
   2   7   2        0.66       -1.55      2.84 o 
   3   7   2        8.48        5.70      2.05 o 
   4   7   2        0.23       -0.16      2.61 o 
   5   7   2       37.50       22.62      4.92 o 
   6   7   2        1.41       12.41      6.10 o 
   7   7   2        3.15        6.82      7.80 o 
  -6   8   2        0.24       -8.54     14.94 o 
  -5   8   2        1.35        2.35      4.02 o 
  -4   8   2       10.91       17.83      6.90 o 
  -3   8   2       26.31       25.43     13.30 o 
  -2   8   2        1.30        0.27      1.40 o 
   1   8   2       23.83       -2.38     13.02 o 
   2   8   2       98.15      100.27     19.11 o 
   3   8   2        0.03        5.60      6.01 o 
   4   8   2        3.39        9.17      6.34 o 
   5   8   2       12.51       10.73      6.48 o 
   6   8   2        9.38        6.72     10.35 o 
  -4   9   2        1.54       -0.88      6.92 o 
  -3   9   2        0.17        2.02      3.87 o 
  -2   9   2       40.19       95.23     32.28 o 
   1   9   2        0.04        8.16      6.43 o 
   2   9   2       19.69       38.51     21.12 o 
   3   9   2        0.73        3.82      2.45 o 
   4   9   2       34.01       41.17     11.98 o 
  -2  10   2        1.29       14.24      7.04 o 
   0  10   2        3.96        9.25     10.41 o 
   1  10   2        3.36       11.48      8.71 o 
   2  10   2        5.26       15.21      8.40 o 
  -9   0   3        1.52       23.99     13.59 o 
  -7   0   3      240.72      254.33     37.40 o 
  -5   0   3       61.61       30.28     12.47 o 
  -3   0   3      536.81      537.02     12.47 o 
  -1   0   3     8439.34     7815.30    124.34 o 
   1   0   3    17425.80    14824.85    564.51 o 
   3   0   3      131.08      141.01     12.08 o 
   5   0   3      680.96      681.12     27.31 o 
   7   0   3      197.36      209.11     37.22 o 
   9   0   3        7.28       -7.95     11.03 o 
  -9   1   3        9.14       -3.46     10.81 o 
  -8   1   3        3.78        0.99      4.69 o 
  -7   1   3        0.70        4.41      5.22 o 
  -6   1   3       10.43        6.78      4.47 o 
  -5   1   3      487.56      493.77     15.44 o 
  -4   1   3      207.72      172.20      6.92 o 
  -3   1   3     1989.08     2167.65     29.50 o 
  -2   1   3     2121.55     2238.34     27.91 o 
  -1   1   3      101.71       61.75      3.59 o 
   0   1   3     1215.06     1284.82     22.25 o 
   1   1   3     1588.25     1370.33     21.24 o 
   2   1   3     3198.62     2912.86     39.24 o 
   3   1   3       27.22       29.99      3.21 o 
   4   1   3      194.33      174.45      6.59 o 
   5   1   3       13.39        7.91      2.64 o 
   6   1   3       20.80       15.12      4.80 o 
   7   1   3        3.57        1.13      4.73 o 
   8   1   3       16.73       20.03      4.95 o 
   9   1   3        2.23        3.34      7.85 o 
  -9   2   3        4.83        2.43     10.23 o 
  -8   2   3        0.43      -14.36      9.57 o 
  -7   2   3       29.72       24.87     12.73 o 
  -6   2   3       11.76       20.25      7.07 o 
  -5   2   3       39.61       37.26      5.79 o 
  -4   2   3      110.31       68.06      6.16 o 
  -3   2   3      220.16      224.40      6.47 o 
  -2   2   3      358.37      354.09      6.33 o 
  -1   2   3      139.71      115.69      8.07 o 
   0   2   3     2143.52     2319.35     39.20 o 
   1   2   3      258.50      302.53     12.52 o 
   2   2   3       49.39       41.45      2.89 o 
   3   2   3      384.66      362.30     10.09 o 
   4   2   3      321.91      352.11     11.03 o 
   5   2   3      251.12      228.09      8.90 o 
   6   2   3        3.22        5.91      4.78 o 
   7   2   3       21.06       17.29      5.08 o 
   8   2   3       26.81       26.07      5.82 o 
   9   2   3        2.47       -1.26      6.18 o 
  -9   3   3       13.30       17.29     13.72 o 
  -8   3   3        1.81        3.61      7.71 o 
  -7   3   3        3.82       12.49      7.14 o 
  -6   3   3       16.10       20.25      5.16 o 
  -5   3   3      172.62      189.11     11.26 o 
  -4   3   3       32.16       34.75      4.84 o 
  -3   3   3      294.29      282.87      7.37 o 
  -2   3   3      756.69      728.75     18.76 o 
  -1   3   3      302.72      293.35      6.80 o 
   0   3   3        1.44       -0.03      1.85 o 
   1   3   3     3127.17     3035.98     55.21 o 
   2   3   3      259.78      266.04      7.54 o 
   3   3   3      398.88      436.17     10.89 o 
   4   3   3        2.01        4.42      2.10 o 
   5   3   3      230.78      221.74     11.29 o 
   6   3   3        4.62        5.87      5.91 o 
   7   3   3      119.34      101.42     14.49 o 
   8   3   3        0.40        8.01      6.23 o 
   9   3   3        0.42       -0.98      6.61 o 
  -8   4   3        2.65        5.30      8.93 o 
  -7   4   3        8.64        9.30      6.76 o 
  -6   4   3       67.41       79.04     12.54 o 
  -5   4   3        0.05        3.91      2.53 o 
  -4   4   3      430.98      428.04     16.06 o 
  -3   4   3        2.34       -0.25      3.05 o 
  -2   4   3       37.47       42.35      4.68 o 
  -1   4   3        6.10        4.87      1.86 o 
   0   4   3      162.38      164.18      7.33 o 
   1   4   3      131.47      107.57     11.88 o 
   2   4   3      641.58      680.91     23.52 o 
   3   4   3      307.42      373.41     12.24 o 
   4   4   3       27.17       26.76      3.40 o 
   5   4   3      211.29      219.74     15.75 o 
   6   4   3       53.97       51.90      6.88 o 
   7   4   3       11.25       17.54      5.81 o 
   8   4   3        2.03       -1.04      6.79 o 
  -8   5   3       14.00        5.36     13.70 o 
  -7   5   3        0.16       -4.07      9.63 o 
  -6   5   3       50.38       45.67     12.51 o 
  -5   5   3       40.40       42.80      5.74 o 
  -4   5   3       13.93       11.82      5.11 o 
  -3   5   3       84.40      102.22      6.77 o 
  -2   5   3      594.81      747.40     24.14 o 
  -1   5   3        8.86        4.87      1.59 o 
   0   5   3       66.91       57.83     10.05 o 
   1   5   3      234.88      212.97     11.98 o 
   2   5   3       55.72       46.32      4.90 o 
   3   5   3       86.09      106.03      6.88 o 
   4   5   3        2.45       12.35      3.25 o 
   5   5   3       64.13       97.17     10.70 o 
   6   5   3        1.26        3.93      3.94 o 
   7   5   3       20.67       22.92     10.03 o 
   8   5   3        0.17       -1.09      7.23 o 
  -7   6   3        2.87        4.75      7.01 o 
  -6   6   3        0.12        1.37      8.06 o 
  -5   6   3        0.20        7.33      5.81 o 
  -4   6   3        0.01        2.52      2.46 o 
  -3   6   3       38.55       37.93      6.12 o 
  -2   6   3        2.63        1.86      2.11 o 
  -1   6   3      334.87      372.80     31.12 o 
   0   6   3        0.04       -0.50      1.55 o 
   1   6   3       24.75       20.53      8.82 o 
   2   6   3        1.06        0.43      1.96 o 
   3   6   3       68.60       95.14      8.32 o 
   4   6   3        4.85        7.41      4.02 o 
   5   6   3       21.15       13.60      3.85 o 
   6   6   3        5.90       19.62      6.24 o 
   7   6   3        5.28        9.56      7.02 o 
  -7   7   3        0.00        1.77      3.79 o 
  -6   7   3       19.36       14.92      8.90 o 
  -5   7   3        0.76        0.61      1.70 o 
  -4   7   3        5.86        7.64      4.71 o 
  -3   7   3        2.52        1.43      1.29 o 
  -2   7   3      225.81      269.61     27.52 o 
   0   7   3       15.30        4.94      5.39 o 
   1   7   3        0.40       -0.12      2.37 o 
   2   7   3       60.71       68.39      7.99 o 
   3   7   3        5.49        6.16      2.14 o 
   4   7   3        2.80        6.51      3.38 o 
   5   7   3        1.73        5.81      4.46 o 
   6   7   3        0.09       -0.36      4.12 o 
  -6   8   3        5.13       10.54      8.58 o 
  -5   8   3        1.70        0.53      5.26 o 
  -4   8   3       22.37       28.00     12.46 o 
  -3   8   3        7.69        8.20      3.69 o 
  -2   8   3        2.56        3.08      2.18 o 
  -1   8   3       27.69       24.82     14.60 o 
   1   8   3        0.32        0.97     14.60 o 
   2   8   3       26.66       29.77      7.48 o 
   3   8   3      101.54      120.03     22.87 o 
   4   8   3        4.74       13.67      9.22 o 
   5   8   3       21.73       15.33     13.10 o 
  -4   9   3        0.00        7.56      5.67 o 
  -3   9   3        8.73        4.21      4.94 o 
  -2   9   3        0.55      -11.80     10.75 o 
   0   9   3        1.14       -3.16     15.61 o 
   1   9   3       44.60       57.46     15.38 o 
   2   9   3        0.33        1.33      3.07 o 
   3   9   3       10.44        6.52      4.34 o 
   4   9   3        3.32        6.64      8.57 o 
  -2  10   3        0.91        0.27      7.47 o 
  -1  10   3        0.50      -14.47     20.93 o 
   1  10   3        2.03       21.81     10.59 o 
   2  10   3        0.01       -5.53     11.96 o 
  -8   0   4       81.55       85.25     16.44 o 
  -6   0   4       61.47       58.52      5.42 o 
  -4   0   4        3.17        3.29      4.12 o 
  -2   0   4      435.09      369.62      7.98 o 
   0   0   4     5877.45     5966.23    123.60 o 
   2   0   4      881.68      887.42     18.99 o 
   4   0   4       11.21       12.59      3.93 o 
   6   0   4      226.08      236.87     24.35 o 
   8   0   4        1.84        6.40      5.62 o 
  -9   1   4        2.15       -0.25      6.89 o 
  -8   1   4       16.48       14.68      6.37 o 
  -7   1   4        6.43       11.65      3.90 o 
  -6   1   4       13.49        7.75      5.24 o 
  -5   1   4      157.86      139.70      7.50 o 
  -4   1   4      149.73      161.18     10.52 o 
  -3   1   4     2069.03     2016.89     25.83 o 
  -2   1   4       42.38       40.46      3.71 o 
  -1   1   4      542.06      409.64      6.88 o 
   0   1   4       10.99       23.88      2.38 o 
   1   1   4     2773.82     2957.62     44.06 o 
   2   1   4       69.11       50.18      3.79 o 
   3   1   4       84.47       57.41      5.37 o 
   4   1   4       81.13       80.62      7.42 o 
   5   1   4       29.06       32.75      5.09 o 
   6   1   4       26.82       34.08      4.24 o 
   7   1   4       15.72       17.93      5.07 o 
   8   1   4        0.42        3.37      5.77 o 
   9   1   4        1.62        8.61      6.85 o 
  -9   2   4        3.89       23.43     10.31 o 
  -8   2   4        2.28      -11.46      7.64 o 
  -7   2   4       14.68       15.59      7.26 o 
  -6   2   4        0.47        2.78      3.86 o 
  -5   2   4      176.67      182.29      7.23 o 
  -4   2   4      262.15      227.34      9.98 o 
  -3   2   4     2352.15     2665.44     47.77 o 
  -2   2   4      295.43      299.22     10.47 o 
  -1   2   4     1114.94     1023.53     15.30 o 
   0   2   4      896.13      856.17     14.94 o 
   1   2   4       81.03       83.18      5.65 o 
   2   2   4       65.96       68.45      4.52 o 
   3   2   4      746.38      685.77     14.95 o 
   4   2   4        2.73       -0.14      3.00 o 
   5   2   4        8.80       15.54      4.13 o 
   6   2   4      223.49      234.23     16.20 o 
   7   2   4        0.77        1.53      3.33 o 
   8   2   4       24.30       11.91     10.20 o 
   9   2   4        6.65       16.00      6.46 o 
  -9   3   4        2.00       -9.15      9.90 o 
  -8   3   4        8.31       11.02      6.54 o 
  -7   3   4        6.08        7.24      3.94 o 
  -6   3   4      155.19      151.23     10.83 o 
  -5   3   4        9.05       18.61      5.27 o 
  -4   3   4        8.66        9.21      2.70 o 
  -3   3   4       29.25       29.22      3.30 o 
  -2   3   4       20.58       15.41      2.45 o 
  -1   3   4        0.32        2.66      3.17 o 
   0   3   4     1174.14     1266.16     21.24 o 
   1   3   4       98.88      135.36      9.71 o 
   2   3   4       22.27       25.44      2.70 o 
   3   3   4        2.37        1.67      2.76 o 
   4   3   4      702.76      731.95     24.19 o 
   5   3   4       13.12        7.21      3.06 o 
   6   3   4       17.07        6.43      6.59 o 
   7   3   4        0.77       -6.39      5.70 o 
   8   3   4       14.52       14.39      7.62 o 
  -8   4   4        2.24       22.26     10.08 o 
  -7   4   4       68.02       88.51     14.63 o 
  -6   4   4       22.94       16.04      5.45 o 
  -5   4   4        4.25        2.81      3.67 o 
  -4   4   4        6.13       16.06      3.64 o 
  -3   4   4      275.05      288.80     10.55 o 
  -2   4   4      428.63      440.72     15.24 o 
  -1   4   4      117.10       98.64     12.06 o 
   0   4   4       25.22       15.98      2.70 o 
   1   4   4       12.99       10.54      2.26 o 
   2   4   4        2.36        1.63      3.23 o 
   3   4   4     1293.41     1386.47     79.15 o 
   4   4   4        2.24        3.68      4.22 o 
   5   4   4       17.36        8.56      4.04 o 
   6   4   4       34.73       31.53      7.03 o 
   7   4   4       11.79       14.17     14.55 o 
   8   4   4        2.16        8.99      6.01 o 
  -8   5   4        1.45        7.63     10.20 o 
  -7   5   4        3.00        1.81      6.59 o 
  -6   5   4       28.58       21.02      5.48 o 
  -5   5   4        6.02        4.03      4.15 o 
  -4   5   4        0.05       -2.05      3.41 o 
  -3   5   4       15.16       12.64      3.44 o 
  -2   5   4      211.40      216.25      7.91 o 
  -1   5   4      284.93      305.30     11.84 o 
   0   5   4      687.10      837.42     30.31 o 
   1   5   4       56.66       62.38      8.89 o 
   2   5   4       10.87       10.02      3.34 o 
   3   5   4       34.90       43.03      5.54 o 
   4   5   4      178.48      181.27     14.44 o 
   5   5   4       50.05       43.00     11.19 o 
   6   5   4       11.03        5.57      7.86 o 
   7   5   4       13.85       11.63      4.82 o 
   8   5   4        0.67        2.56      6.76 o 
  -7   6   4        2.67       10.53     10.84 o 
  -6   6   4        4.17        3.04      4.54 o 
  -5   6   4        0.02        4.89      2.43 o 
  -4   6   4      221.40      264.37     24.15 o 
  -3   6   4        3.03        4.93      3.69 o 
  -2   6   4       88.73      100.88      7.75 o 
  -1   6   4       88.72      100.23     10.10 o 
   0   6   4      331.97      343.65     23.79 o 
   1   6   4        2.05        2.25      2.77 o 
   2   6   4      221.52      227.18     17.01 o 
   3   6   4        6.45        6.15      3.00 o 
   4   6   4      273.67      310.40     33.18 o 
   5   6   4        1.17        4.89      6.64 o 
   6   6   4       15.35       22.73      4.37 o 
   7   6   4        1.40        9.44      8.10 o 
  -7   7   4        0.00       -0.82      3.78 o 
  -6   7   4        4.32        8.95      9.34 o 
  -5   7   4        5.87        8.27      2.58 o 
  -4   7   4        6.96        3.78      3.15 o 
  -3   7   4       13.89       11.39      2.63 o 
  -2   7   4       38.83       33.49      4.86 o 
  -1   7   4       83.99       48.52      9.36 o 
   0   7   4       78.56       84.96     20.00 o 
   1   7   4       95.38      102.52     15.33 o 
   2   7   4        0.04        3.82      4.86 o 
   3   7   4        6.98        5.72      3.29 o 
   4   7   4        8.92        6.74      3.39 o 
   5   7   4       21.68       20.07      6.11 o 
   6   7   4        0.01       -4.06      7.52 o 
  -6   8   4        2.20        2.86      6.87 o 
  -5   8   4        0.08        9.73      4.20 o 
  -4   8   4       40.62       35.66      4.82 o 
  -3   8   4        3.94       12.49      3.27 o 
  -2   8   4       15.10       10.91      3.61 o 
  -1   8   4        5.98       -8.67     18.00 o 
   0   8   4        2.61        1.39     16.51 o 
   1   8   4        0.20       -0.03      3.67 o 
   2   8   4       24.22       19.13      4.53 o 
   3   8   4       65.95       84.47     15.54 o 
   4   8   4        1.44        2.22      6.09 o 
   5   8   4        2.33        5.49      8.43 o 
  -4   9   4        0.12        2.49      3.11 o 
  -3   9   4        1.79       13.42      7.18 o 
  -2   9   4        8.95        6.96      7.96 o 
  -1   9   4        0.04        6.95     10.08 o 
   0   9   4        9.37       -3.95     15.84 o 
   1   9   4       11.09        0.56      4.23 o 
   2   9   4        1.56        2.21      4.83 o 
   3   9   4        0.41       -7.04      6.39 o 
   4   9   4       18.36       12.71      9.76 o 
  -2  10   4        0.05        7.86     10.97 o 
  -1  10   4       22.11       24.44     13.21 o 
   0  10   4        0.22        7.55      7.74 o 
   1  10   4        0.25        9.63     19.42 o 
   2  10   4        5.58        1.65      8.94 o 
  -9   0   5        6.47        8.10      8.99 o 
  -7   0   5       62.42       54.59     10.07 o 
  -5   0   5       66.43       63.76     13.54 o 
  -3   0   5      251.26      176.67     13.53 o 
  -1   0   5     2587.52     2539.81     42.85 o 
   1   0   5     3454.71     3387.87     66.57 o 
   3   0   5     1530.20     1617.74     54.70 o 
   5   0   5      274.74      248.10     15.86 o 
   7   0   5      192.96      237.04     55.96 o 
   9   0   5        6.35        5.42     10.95 o 
  -9   1   5        0.23        4.88      5.87 o 
  -8   1   5       14.73       10.83      6.53 o 
  -7   1   5        0.05        2.27      4.68 o 
  -6   1   5      135.93      162.33     10.18 o 
  -5   1   5        1.40        0.89      3.30 o 
  -4   1   5        0.24        6.75      3.05 o 
  -3   1   5      167.38      167.45      6.34 o 
  -2   1   5     1505.57     1604.30     19.93 o 
  -1   1   5       21.62       22.58      2.90 o 
   0   1   5       45.17       37.23      4.09 o 
   1   1   5     1539.33     1395.60     22.96 o 
   2   1   5     1181.95     1185.24     19.26 o 
   3   1   5      802.03      909.27     20.28 o 
   4   1   5      340.83      364.85     11.81 o 
   5   1   5        2.34        1.53      2.90 o 
   6   1   5       39.55       38.14      7.69 o 
   7   1   5       40.95       48.88      7.04 o 
   8   1   5       21.76       16.47      6.76 o 
   9   1   5        1.54        1.81      7.63 o 
  -9   2   5        0.09       -0.90      6.39 o 
  -8   2   5       11.27       13.81      7.66 o 
  -7   2   5       22.03       25.97      6.11 o 
  -6   2   5       18.19       19.98      3.76 o 
  -5   2   5      128.23      124.00      6.99 o 
  -4   2   5      233.38      186.34      6.58 o 
  -3   2   5      338.83      384.37      9.53 o 
  -2   2   5       40.73       44.01      3.64 o 
  -1   2   5      113.34      118.78      7.36 o 
   0   2   5      905.69     1104.02     17.78 o 
   1   2   5      328.76      349.86      7.50 o 
   2   2   5        2.44        1.41      2.73 o 
   3   2   5       41.56       54.61      5.58 o 
   4   2   5        4.40        3.96      3.13 o 
   5   2   5       67.60       71.43      7.80 o 
   6   2   5      289.98      282.20     19.65 o 
   7   2   5        0.95        4.08      3.29 o 
   8   2   5        1.93        7.24      6.33 o 
  -9   3   5       13.84       19.39      4.89 o 
  -8   3   5        2.07       -2.06      4.49 o 
  -7   3   5       29.15       23.25      5.37 o 
  -6   3   5        9.75       13.18      6.90 o 
  -5   3   5      217.61      219.97     10.05 o 
  -4   3   5        2.73        3.49      5.33 o 
  -3   3   5      596.41      679.47     18.34 o 
  -2   3   5        8.04        9.22      1.73 o 
  -1   3   5        3.03        2.72      1.93 o 
   0   3   5      244.32      209.00     19.03 o 
   1   3   5      587.86      498.98     12.89 o 
   2   3   5       14.84       15.29      2.86 o 
   3   3   5       86.71      110.19      4.87 o 
   4   3   5       56.99       67.02      4.50 o 
   5   3   5        3.07        9.71      3.86 o 
   6   3   5        1.79       -4.98      3.32 o 
   7   3   5       47.92       40.69     14.39 o 
   8   3   5        3.49        4.08      8.71 o 
  -8   4   5        0.14        2.26      6.13 o 
  -7   4   5        0.55       10.58      4.17 o 
  -6   4   5       46.28       40.09      5.10 o 
  -5   4   5        3.26        1.28      3.90 o 
  -4   4   5       33.73       30.98      3.77 o 
  -3   4   5       12.43        8.54      2.67 o 
  -2   4   5      289.58      334.89     11.82 o 
  -1   4   5       20.95       21.54      2.92 o 
   0   4   5      772.49      930.61     25.54 o 
   1   4   5       82.37       59.73      8.02 o 
   2   4   5      658.34      691.78     20.87 o 
   3   4   5       23.25       19.43      3.82 o 
   4   4   5       13.63       24.23      4.10 o 
   5   4   5       38.95       43.80      5.17 o 
   6   4   5       20.80       14.93      4.42 o 
   7   4   5        0.01       10.23      5.60 o 
   8   4   5        2.04       10.23      6.48 o 
  -8   5   5        5.29        6.89      6.31 o 
  -7   5   5        8.44        9.92      7.86 o 
  -6   5   5        0.86        5.55      4.57 o 
  -5   5   5       38.23       39.76      6.22 o 
  -4   5   5        0.54        7.87      5.67 o 
  -3   5   5      122.51      106.62      6.98 o 
  -2   5   5      320.77      302.27     10.84 o 
  -1   5   5       31.97       31.28      5.91 o 
   0   5   5      397.62      463.18     17.35 o 
   1   5   5      204.78      234.33      9.05 o 
   2   5   5        9.30        8.98      2.51 o 
   3   5   5       10.29        3.32      2.31 o 
   4   5   5      167.60      164.16     14.18 o 
   5   5   5        6.85        9.14      6.36 o 
   6   5   5        2.01        0.51      4.15 o 
   7   5   5        8.84       11.51      5.77 o 
  -7   6   5       11.83        6.41      5.69 o 
  -6   6   5        0.12       -0.31      5.23 o 
  -5   6   5       89.96       78.31     11.76 o 
  -4   6   5        9.09       12.59      3.85 o 
  -3   6   5       17.22       24.29      4.94 o 
  -2   6   5        0.70        3.44      2.57 o 
  -1   6   5        1.30        1.38      1.27 o 
   0   6   5        0.08       -0.11      1.48 o 
   1   6   5        0.74        5.08      1.72 o 
   2   6   5        9.03        8.94      2.76 o 
   3   6   5       63.10       55.63      5.32 o 
   4   6   5        7.17        1.65      5.58 o 
   5   6   5       92.24       99.17     16.85 o 
   6   6   5        0.06        6.61      4.78 o 
   7   6   5        0.16       -1.08      5.24 o 
  -7   7   5        1.11        8.50      5.61 o 
  -6   7   5       18.27       31.61      8.42 o 
  -5   7   5        5.86        2.55      3.83 o 
  -4   7   5        1.61        7.95      3.66 o 
  -3   7   5        0.10        3.86      3.65 o 
  -2   7   5      160.63      191.52     17.65 o 
  -1   7   5       10.13        7.06      3.33 o 
   0   7   5       84.87       75.52      9.39 o 
   1   7   5        0.66       -0.17      3.79 o 
   2   7   5       27.72       20.91      4.52 o 
   3   7   5        8.55        6.23      2.66 o 
   4   7   5       65.97       74.75     11.40 o 
   5   7   5        0.37        2.30      6.68 o 
   6   7   5        1.39        8.46      6.20 o 
  -6   8   5        7.41        6.89      6.37 o 
  -5   8   5        0.74        6.00      5.63 o 
  -4   8   5        8.04        5.14      5.82 o 
  -3   8   5        1.25        5.85      2.46 o 
  -2   8   5        6.85        9.02      5.82 o 
  -1   8   5       39.45       46.22     34.90 o 
   0   8   5       50.16       44.33     31.28 o 
   1   8   5       19.88       17.69      6.69 o 
   2   8   5       25.41       24.09      6.34 o 
   3   8   5        0.05        4.13      3.48 o 
   4   8   5        3.77        3.16      3.11 o 
   5   8   5        4.61        3.83      8.66 o 
  -4   9   5        0.34       -4.52      8.91 o 
  -3   9   5       13.84       14.20     10.56 o 
  -2   9   5        7.97       16.51     15.99 o 
  -1   9   5        0.16        3.57     11.65 o 
   0   9   5        4.98       -1.41     16.72 o 
   1   9   5       12.88       22.61     10.09 o 
   2   9   5        4.35        2.79      6.66 o 
   3   9   5       10.45        4.57      9.32 o 
   4   9   5        0.84        6.04      5.36 o 
  -2  10   5        0.41        3.31     10.39 o 
  -1  10   5        1.16       -8.27     10.66 o 
   0  10   5        8.64        7.64      8.56 o 
   1  10   5        1.71        3.70      5.24 o 
  -8   0   6       56.80       70.30     12.66 o 
  -6   0   6       21.71       23.58      7.31 o 
  -4   0   6      611.20      621.94     20.42 o 
  -2   0   6     2821.57     2439.74     45.87 o 
   0   0   6      591.90      544.50     15.03 o 
   2   0   6      501.05      511.26     14.71 o 
   4   0   6      185.76      181.26     11.77 o 
   6   0   6       13.29       13.49      9.04 o 
   8   0   6       57.29       40.31     11.49 o 
  -9   1   6       11.06        5.93      6.21 o 
  -8   1   6        7.16        9.46      4.88 o 
  -7   1   6       29.89       34.63      4.02 o 
  -6   1   6       72.21       49.51      4.39 o 
  -5   1   6      314.60      296.83      9.71 o 
  -4   1   6      318.21      306.14      8.55 o 
  -3   1   6        3.12        1.66      1.87 o 
  -2   1   6      814.54      809.72     11.17 o 
  -1   1   6      102.49      113.67      6.62 o 
   0   1   6       36.23       40.14      4.08 o 
   1   1   6     1890.25     1934.35     29.17 o 
   2   1   6       23.88       32.55      3.55 o 
   3   1   6      613.09      563.72     13.54 o 
   4   1   6      125.15      133.59      6.24 o 
   5   1   6       47.85       51.87      4.24 o 
   6   1   6        1.11        7.59      4.74 o 
   7   1   6       39.70       44.87      7.09 o 
   8   1   6        5.09        0.73      5.38 o 
  -9   2   6        0.72        0.82      7.11 o 
  -8   2   6       38.77       33.21     11.96 o 
  -7   2   6       34.79       46.64      5.66 o 
  -6   2   6        8.63        9.82      5.50 o 
  -5   2   6       16.08       15.99      4.00 o 
  -4   2   6       76.91       76.30      6.44 o 
  -3   2   6      541.61      565.95     11.95 o 
  -2   2   6       48.68       45.51      4.37 o 
  -1   2   6      859.20      835.90     16.99 o 
   0   2   6        0.13        2.89      3.35 o 
   1   2   6       11.53       16.79      3.32 o 
   2   2   6      562.67      593.18     13.32 o 
   3   2   6      240.81      230.84      8.23 o 
   4   2   6       17.53       26.49      4.36 o 
   5   2   6      245.58      247.17     16.77 o 
   6   2   6        0.29        1.23      2.97 o 
   7   2   6       24.21       17.94      6.29 o 
   8   2   6        0.01        4.41      3.64 o 
  -9   3   6        0.33        0.72      5.11 o 
  -8   3   6        0.78        0.42      5.64 o 
  -7   3   6        7.86       17.55      5.93 o 
  -6   3   6       71.33       70.95      5.96 o 
  -5   3   6        3.74        2.18      2.77 o 
  -4   3   6      131.77      142.06      5.14 o 
  -3   3   6      299.20      320.74      9.78 o 
  -2   3   6      529.37      509.31     17.05 o 
  -1   3   6        3.34        3.79      1.77 o 
   0   3   6      255.62      252.77      8.01 o 
   1   3   6      105.69      115.33     12.35 o 
   2   3   6      107.32       90.95      8.23 o 
   3   3   6       37.42       44.21      5.47 o 
   4   3   6       70.98       61.05      7.09 o 
   5   3   6       24.22       28.07      4.80 o 
   6   3   6       80.16       83.10      9.13 o 
   7   3   6        0.86       -1.49      3.88 o 
   8   3   6        0.91       -3.56      6.50 o 
  -8   4   6        1.78        1.97      5.41 o 
  -7   4   6       30.01       41.59      6.75 o 
  -6   4   6        0.06       11.42      4.90 o 
  -5   4   6      117.28      133.44      8.99 o 
  -4   4   6       24.41       24.15      4.19 o 
  -3   4   6       35.77       40.92      3.26 o 
  -2   4   6        9.63        7.30      2.79 o 
  -1   4   6     1123.38     1161.51     35.04 o 
   0   4   6       43.21       41.86      6.50 o 
   1   4   6       56.90       57.47      7.80 o 
   2   4   6      139.00      152.43      6.52 o 
   3   4   6      140.60      150.36      6.60 o 
   4   4   6       29.19       24.84      3.65 o 
   5   4   6       78.52       67.68      6.85 o 
   6   4   6        8.48        1.38      2.43 o 
   7   4   6        7.04       12.67     10.71 o 
   8   4   6        2.17        4.25      6.17 o 
  -8   5   6        0.62        3.34      6.53 o 
  -7   5   6        7.65        4.44      5.07 o 
  -6   5   6        1.21       10.42      3.69 o 
  -5   5   6       26.10       19.17      5.03 o 
  -4   5   6        0.14       -2.25      2.65 o 
  -3   5   6       91.05      101.64      6.07 o 
  -2   5   6       23.63       34.80      4.24 o 
  -1   5   6       32.64       32.08      4.13 o 
   0   5   6       50.19       42.93      6.38 o 
   1   5   6      302.98      366.99     12.91 o 
   2   5   6        0.88        1.97      2.40 o 
   3   5   6        4.13       11.78      5.78 o 
   4   5   6       14.48        8.73      4.26 o 
   5   5   6       76.81       89.05     10.48 o 
   6   5   6       33.54       28.54      7.36 o 
   7   5   6        5.51        5.75      4.84 o 
  -7   6   6        0.82        5.04      6.37 o 
  -6   6   6        9.15        9.96      4.31 o 
  -5   6   6        0.62        6.49      3.05 o 
  -4   6   6      137.31      165.92     15.27 o 
  -3   6   6        9.48        6.22      3.49 o 
  -2   6   6       13.01       16.17      3.97 o 
  -1   6   6       19.59       28.68      3.87 o 
   0   6   6       18.08        8.64      2.92 o 
   1   6   6        5.98        2.12      3.39 o 
   2   6   6      271.95      318.05     27.75 o 
   3   6   6        2.54        1.66      2.87 o 
   4   6   6        1.26        5.44      3.66 o 
   5   6   6        2.64        0.56      4.05 o 
   6   6   6       10.48       12.20      4.92 o 
   7   6   6        0.11       -2.61      4.58 o 
  -7   7   6        1.34       16.92      6.76 o 
  -6   7   6        1.12        3.46      3.68 o 
  -5   7   6       11.93       13.85      3.28 o 
  -4   7   6        8.63        4.10      3.13 o 
  -3   7   6       29.86       20.28      3.30 o 
  -2   7   6       12.79       19.88      3.78 o 
  -1   7   6        2.97        5.64      2.09 o 
   0   7   6        1.32        3.64      1.69 o 
   1   7   6       55.05       78.64     14.25 o 
   2   7   6        0.24        0.46      2.25 o 
   3   7   6       26.24       31.32      5.61 o 
   4   7   6        0.41       -3.54      3.12 o 
   5   7   6       20.56       13.37      4.54 o 
   6   7   6        1.86        3.13      4.11 o 
  -6   8   6        0.26        3.52     10.26 o 
  -5   8   6        0.99        3.95      5.56 o 
  -4   8   6       18.70       12.85      5.87 o 
  -3   8   6        0.02        1.50      2.60 o 
  -2   8   6       24.15       19.29      3.49 o 
  -1   8   6       26.64       23.99     10.96 o 
   0   8   6       22.46       13.80      6.85 o 
   1   8   6        0.12        1.97      2.75 o 
   2   8   6       40.36       37.37      8.39 o 
   3   8   6        2.33        1.49      5.45 o 
   4   8   6        4.19        9.24      8.91 o 
   5   8   6        4.13        0.54      7.55 o 
  -4   9   6        3.93        7.03      3.20 o 
  -3   9   6        0.01       -0.10      8.58 o 
  -2   9   6       18.82       11.64      9.26 o 
  -1   9   6        0.03        3.94      5.41 o 
   0   9   6       17.11       26.95     16.60 o 
   1   9   6        1.60        0.39      7.92 o 
   2   9   6        0.82        5.53     12.14 o 
   3   9   6        0.71        1.96      3.94 o 
  -1  10   6       10.31        7.74      9.11 o 
   0  10   6        0.01        5.02      5.16 o 
  -9   0   7        4.69       11.34     12.03 o 
  -7   0   7        3.39       -4.36      5.09 o 
  -5   0   7        3.12        5.25      6.29 o 
  -3   0   7       26.30       29.26      3.91 o 
  -1   0   7     3834.08     3926.02     73.63 o 
   1   0   7       54.33       83.74      9.10 o 
   3   0   7       32.92       52.59      9.81 o 
   5   0   7      293.58      309.98     30.03 o 
   7   0   7        4.77        1.93      8.84 o 
  -9   1   7        1.58        8.58      5.17 o 
  -8   1   7       11.82       11.68      7.28 o 
  -7   1   7       22.12       25.04      6.49 o 
  -6   1   7      211.96      240.01     15.49 o 
  -5   1   7       17.70       27.38      3.84 o 
  -4   1   7       59.58       51.13      5.84 o 
  -3   1   7       78.96       62.24      5.12 o 
  -2   1   7      142.86      108.45      6.76 o 
  -1   1   7     1024.18     1083.58     15.66 o 
   0   1   7     1817.14     1870.42     28.91 o 
   1   1   7       71.41       73.86      5.77 o 
   2   1   7       19.08       18.94      2.77 o 
   3   1   7        2.15       -1.19      4.47 o 
   4   1   7      205.99      244.53      9.48 o 
   5   1   7        1.86        9.77      3.52 o 
   6   1   7       19.76       14.85      3.83 o 
   7   1   7        0.00        5.29      4.65 o 
   8   1   7       19.43        9.96      7.28 o 
  -9   2   7        0.09       13.35      5.46 o 
  -8   2   7       16.99       14.76      7.21 o 
  -7   2   7       16.34       10.36      6.21 o 
  -6   2   7       10.73        9.65      4.50 o 
  -5   2   7       33.96       33.54      3.62 o 
  -4   2   7      351.85      368.13     12.67 o 
  -3   2   7       49.30       45.30      4.13 o 
  -2   2   7        0.07        1.42      3.45 o 
  -1   2   7      307.95      279.12     12.28 o 
   0   2   7      207.08      185.92     11.94 o 
   1   2   7      352.65      324.77      8.79 o 
   2   2   7     1430.95     1545.34     31.72 o 
   3   2   7      144.26      135.98      5.41 o 
   4   2   7       18.90       14.91      4.63 o 
   5   2   7       97.69      105.78      7.95 o 
   6   2   7       28.77       27.38      4.61 o 
   7   2   7        9.29        7.59      6.31 o 
   8   2   7        8.36        1.01      3.78 o 
  -9   3   7        2.45       13.35      7.73 o 
  -8   3   7        0.03        1.62      5.29 o 
  -7   3   7       11.05       15.91      4.28 o 
  -6   3   7       27.16       25.47      4.35 o 
  -5   3   7       12.41       23.70      3.59 o 
  -4   3   7        5.70        3.20      3.10 o 
  -3   3   7     1029.51     1084.68     27.91 o 
  -2   3   7      153.24      168.11      7.91 o 
  -1   3   7       48.31       59.09      5.90 o 
   0   3   7      107.31      116.96     12.00 o 
   1   3   7      357.02      356.53     12.04 o 
   2   3   7       10.09       11.77      2.14 o 
   3   3   7      288.87      322.87     12.38 o 
   4   3   7        2.94        9.70      4.68 o 
   5   3   7        3.33        3.17      3.34 o 
   6   3   7        1.79        1.05      3.65 o 
   7   3   7       10.06       11.30      5.81 o 
   8   3   7        0.45        7.37      7.33 o 
  -8   4   7        0.90       -0.11      5.42 o 
  -7   4   7        8.36        5.55      4.99 o 
  -6   4   7        4.19        3.26      4.47 o 
  -5   4   7       33.80       33.62      5.23 o 
  -4   4   7      186.23      191.61      8.70 o 
  -3   4   7       41.55       41.97      3.99 o 
  -2   4   7        0.99        0.99      2.69 o 
  -1   4   7      164.74      188.65      8.63 o 
   0   4   7      153.41      144.99      5.99 o 
   1   4   7       15.60       18.12      3.14 o 
   2   4   7      215.48      183.63      8.19 o 
   3   4   7        5.51        3.54      4.27 o 
   4   4   7       35.55       42.93      4.51 o 
   5   4   7       38.15       28.31      5.06 o 
   6   4   7       38.02       32.29      5.32 o 
   7   4   7        0.00        5.88      5.61 o 
   8   4   7       11.38       18.55      5.31 o 
  -8   5   7        2.49        8.98      6.02 o 
  -7   5   7       10.52       16.19      8.45 o 
  -6   5   7       31.90       21.51      4.55 o 
  -5   5   7        4.22        7.95      4.03 o 
  -4   5   7       64.59       61.67      6.00 o 
  -3   5   7       94.36      110.19      7.54 o 
  -2   5   7      193.25      205.41     13.05 o 
  -1   5   7       89.25       91.88      5.02 o 
   0   5   7       60.67       60.47      5.40 o 
   1   5   7       75.02       62.10      4.62 o 
   2   5   7       65.91       50.52      3.71 o 
   3   5   7       42.50       40.89      3.79 o 
   4   5   7       69.06       72.63      7.31 o 
   5   5   7        0.17        3.66      3.15 o 
   6   5   7       16.10       16.38      4.53 o 
   7   5   7        4.95       20.52      6.51 o 
  -7   6   7        7.27       14.44      6.63 o 
  -6   6   7        0.04        7.13      4.72 o 
  -5   6   7       39.73       37.20      9.48 o 
  -4   6   7        1.27        4.02      4.06 o 
  -3   6   7       19.44       32.98      7.01 o 
  -2   6   7       30.23       29.97      4.85 o 
  -1   6   7      124.59      166.07     17.45 o 
   0   6   7        0.67        3.05      2.41 o 
   1   6   7      108.16       97.73      8.08 o 
   2   6   7        6.55        6.91      2.85 o 
   3   6   7        3.60        7.33      2.90 o 
   4   6   7        9.83        7.65      4.30 o 
   5   6   7        1.40       -0.23      4.51 o 
   6   6   7        4.65       -2.73      4.43 o 
  -6   7   7       16.61       37.10     10.02 o 
  -5   7   7        7.28        9.20      4.28 o 
  -4   7   7        3.30        5.56      2.62 o 
  -3   7   7       10.32        4.60      4.02 o 
  -2   7   7      113.80      113.22     12.44 o 
  -1   7   7       11.51        6.94      2.89 o 
   0   7   7       81.51       97.80     12.17 o 
   1   7   7        0.08        1.60      2.11 o 
   2   7   7        3.52        2.12      2.35 o 
   3   7   7        1.49        6.57      4.06 o 
   4   7   7       65.12       86.63     10.87 o 
   5   7   7        0.39        6.26      4.58 o 
   6   7   7        5.96       -1.48      5.95 o 
  -5   8   7       12.64       10.28      5.69 o 
  -4   8   7       10.44       12.40      5.42 o 
  -3   8   7        2.79        4.86      2.58 o 
  -2   8   7        1.16        0.28      1.65 o 
  -1   8   7        9.75        8.00      2.26 o 
   0   8   7       20.74       11.53      6.60 o 
   1   8   7        3.92        3.28      3.65 o 
   2   8   7       24.34       21.29      7.50 o 
   3   8   7        1.95        2.19      4.38 o 
   4   8   7        1.09       -2.66      4.36 o 
   5   8   7        4.47        4.72      7.15 o 
  -4   9   7        2.99        3.32      5.97 o 
  -3   9   7       13.12       -3.50     25.44 o 
  -2   9   7        2.54       12.13     15.64 o 
  -1   9   7        0.33       11.12     10.53 o 
   0   9   7        5.98        8.81      3.95 o 
   1   9   7       10.72        7.84      4.31 o 
   2   9   7        0.01        1.44      3.99 o 
   3   9   7        3.46        7.41      5.88 o 
  -8   0   8       14.31        6.30      5.56 o 
  -6   0   8      374.90      310.04     27.06 o 
  -4   0   8      574.43      533.09     18.60 o 
  -2   0   8     1192.65     1198.32     30.19 o 
   0   0   8      133.15      129.60     11.81 o 
   2   0   8      191.24      213.77     14.65 o 
   4   0   8      314.91      288.02     20.72 o 
   6   0   8       13.93       13.31      6.98 o 
   8   0   8        0.02        5.60      7.08 o 
  -9   1   8        2.18       19.29      5.97 o 
  -8   1   8        5.11       13.28      4.18 o 
  -7   1   8        9.17        4.07      4.44 o 
  -6   1   8       25.12       24.34      5.52 o 
  -5   1   8       68.49       63.78      3.82 o 
  -4   1   8       12.48       10.82      2.89 o 
  -3   1   8      644.42      646.68     12.44 o 
  -2   1   8     1035.21     1121.40     20.51 o 
  -1   1   8      873.63      917.15     18.64 o 
   0   1   8      275.89      240.04      6.81 o 
   1   1   8      326.70      335.53      9.48 o 
   2   1   8      143.10      130.39     12.52 o 
   3   1   8      460.63      504.09     15.93 o 
   4   1   8        0.39        0.47      4.28 o 
   5   1   8       11.95        9.89      3.78 o 
   6   1   8       10.36       10.41      6.46 o 
   7   1   8       66.50       66.42     10.31 o 
   8   1   8        0.18        4.93      3.99 o 
  -9   2   8        2.01        7.64      7.54 o 
  -8   2   8        1.36        9.28      7.96 o 
  -7   2   8      131.55      162.18     21.91 o 
  -6   2   8        0.53       -0.85      4.31 o 
  -5   2   8        0.03        6.22      3.08 o 
  -4   2   8      117.83      125.95      5.80 o 
  -3   2   8       22.45       18.70      3.07 o 
  -2   2   8      393.91      378.81     10.45 o 
  -1   2   8     1035.02     1035.85     20.46 o 
   0   2   8       14.48       11.86      2.45 o 
   1   2   8       19.45       23.68      4.05 o 
   2   2   8      101.47      100.24      6.78 o 
   3   2   8      391.18      494.28     13.45 o 
   4   2   8        0.04        2.15      3.98 o 
   5   2   8       46.08       48.31      6.07 o 
   6   2   8        4.45        4.31      5.51 o 
   7   2   8        5.93        6.73      6.05 o 
   8   2   8        1.67        6.35      5.29 o 
  -9   3   8        0.12       -2.35      5.04 o 
  -8   3   8        0.01        0.09      5.32 o 
  -7   3   8        3.30        8.30      5.38 o 
  -6   3   8        3.58        9.83      4.54 o 
  -5   3   8       14.32       20.92      3.62 o 
  -4   3   8       26.31       38.28      4.29 o 
  -3   3   8       91.90       87.77      4.43 o 
  -2   3   8        1.21       10.19      2.78 o 
  -1   3   8       80.02       90.46      5.86 o 
   0   3   8     1453.35     1519.13     48.62 o 
   1   3   8       69.98       94.24      7.62 o 
   2   3   8        0.26        2.26      1.26 o 
   3   3   8       10.97        8.87      2.48 o 
   4   3   8       69.17       72.29      6.17 o 
   5   3   8       15.56       20.06      4.05 o 
   6   3   8       16.35       21.88      4.53 o 
   7   3   8        2.87        9.88      3.86 o 
   8   3   8        0.18       -6.87      4.66 o 
  -8   4   8        6.79        4.91      4.45 o 
  -7   4   8       40.46       45.57      7.27 o 
  -6   4   8        2.30       -0.33      3.55 o 
  -5   4   8      130.48      127.72     10.57 o 
  -4   4   8       91.25      102.85      8.19 o 
  -3   4   8       24.56       26.27      4.10 o 
  -2   4   8        2.41       -2.94      3.27 o 
  -1   4   8      428.65      460.44     14.73 o 
   0   4   8        4.65        2.76      2.24 o 
   1   4   8      223.39      271.71     10.58 o 
   2   4   8       26.35       33.66      5.36 o 
   3   4   8       24.84       30.91      3.22 o 
   4   4   8        1.42        6.00      3.28 o 
   5   4   8       73.16       75.80     10.33 o 
   6   4   8       11.53        9.08      4.12 o 
   7   4   8        0.52       -0.32      3.69 o 
  -8   5   8        1.07        4.03      4.41 o 
  -7   5   8        4.71       12.13      5.02 o 
  -6   5   8        2.72       -2.07      3.42 o 
  -5   5   8       36.62       28.65      4.98 o 
  -4   5   8       81.57      104.08      8.22 o 
  -3   5   8      132.01      131.07      9.72 o 
  -2   5   8        4.94        4.97      2.58 o 
  -1   5   8       12.53        9.66      3.45 o 
   0   5   8       94.82      105.65      6.22 o 
   1   5   8        1.16        2.20      2.24 o 
   2   5   8        0.59        2.51      3.06 o 
   3   5   8       87.36       92.04      7.45 o 
   4   5   8       39.55       30.67      4.82 o 
   5   5   8        0.14        2.28      3.09 o 
   6   5   8        3.50        5.11      5.82 o 
   7   5   8        8.11        7.89      4.64 o 
  -7   6   8        0.99        6.19      4.06 o 
  -6   6   8        4.72        2.19      6.24 o 
  -5   6   8       17.19       22.41      4.42 o 
  -4   6   8        1.24        3.10      3.57 o 
  -3   6   8        3.82        5.60      3.34 o 
  -2   6   8       15.19        7.63      3.82 o 
  -1   6   8       20.16       18.22      3.63 o 
   0   6   8       59.65       56.08      5.48 o 
   1   6   8        2.05        2.05      2.57 o 
   2   6   8      121.07      104.54     10.80 o 
   3   6   8       12.23       12.92      3.56 o 
   4   6   8        5.74        7.33      3.09 o 
   5   6   8        1.73       -1.97      3.44 o 
   6   6   8        2.51        1.19      4.26 o 
  -6   7   8        0.82       -0.54      4.82 o 
  -5   7   8       15.94       12.64      5.10 o 
  -4   7   8        4.71        6.73      3.40 o 
  -3   7   8       53.07       57.76      9.08 o 
  -2   7   8        7.62       16.56      3.43 o 
  -1   7   8        7.88        4.37      4.46 o 
   0   7   8        4.29        8.01      2.49 o 
   1   7   8       23.12       11.30      2.81 o 
   2   7   8       25.36       23.84      6.01 o 
   3   7   8       37.79       40.57      6.99 o 
   4   7   8        3.99        2.06      2.22 o 
   5   7   8        0.05        8.76      4.06 o 
  -5   8   8        8.74        8.58      5.00 o 
  -4   8   8        8.29        3.03      4.23 o 
  -3   8   8        2.27        7.90      2.50 o 
  -2   8   8       25.84       27.52      5.08 o 
  -1   8   8       16.71       11.78      5.08 o 
   0   8   8        0.00        1.77      3.55 o 
   1   8   8        3.22        0.55      4.86 o 
   2   8   8        9.05        2.54      2.47 o 
   3   8   8        1.31       -1.25      3.25 o 
   4   8   8        4.34        2.09      7.13 o 
  -3   9   8        7.70       12.14     10.18 o 
  -2   9   8        2.61       -0.94      6.56 o 
  -1   9   8        0.63        5.79     10.14 o 
   0   9   8       21.91        7.50     10.14 o 
   1   9   8        1.40        2.60      4.07 o 
   2   9   8        0.88        5.74      9.46 o 
   3   9   8        0.75        8.93      5.55 o 
  -9   0   9        0.01        5.19      5.25 o 
  -7   0   9        0.08        5.79     10.08 o 
  -5   0   9      243.76      217.65     13.21 o 
  -3   0   9        7.07        2.24      2.99 o 
  -1   0   9      276.80      300.81     11.56 o 
   1   0   9      880.42      872.44     31.64 o 
   3   0   9      215.90      219.26     18.52 o 
   5   0   9      146.02      159.25     16.71 o 
   7   0   9        1.64        8.43      6.27 o 
  -9   1   9        0.56        1.39      5.68 o 
  -8   1   9        5.34        9.85      3.71 o 
  -7   1   9        2.67        6.08      3.95 o 
  -6   1   9      274.16      310.09     20.21 o 
  -5   1   9        0.77        2.19      3.03 o 
  -4   1   9      262.98      263.13      8.57 o 
  -3   1   9       12.71        7.33      3.40 o 
  -2   1   9     1679.34     1808.59     31.93 o 
  -1   1   9     1198.74     1390.66     28.34 o 
   0   1   9      289.95      269.68      8.30 o 
   1   1   9      114.10      135.13      9.47 o 
   2   1   9       24.43       17.82      3.98 o 
   3   1   9       68.51       61.21      5.40 o 
   4   1   9       53.10       61.85      5.15 o 
   5   1   9        2.99        0.47      4.35 o 
   6   1   9       22.26       16.40      7.01 o 
   7   1   9        8.36       20.86      7.85 o 
   8   1   9        0.04        3.82      5.48 o 
  -9   2   9        0.05       12.36      7.02 o 
  -8   2   9       14.51       16.37      4.99 o 
  -7   2   9       25.27       29.53      5.54 o 
  -6   2   9       16.98       24.48      5.71 o 
  -5   2   9       70.80       65.42      5.18 o 
  -4   2   9       24.28       24.93      3.63 o 
  -3   2   9        4.22        9.03      3.71 o 
  -2   2   9     1012.83     1064.84     26.87 o 
  -1   2   9        6.37       10.76      2.50 o 
   0   2   9      207.12      218.01     10.05 o 
   1   2   9      187.84      160.13      8.42 o 
   2   2   9       73.44       59.35      8.38 o 
   3   2   9        8.62        5.65      3.23 o 
   4   2   9      115.75      142.08     10.32 o 
   5   2   9       13.77       18.05      4.10 o 
   6   2   9        4.93        8.27      4.67 o 
   7   2   9        2.40       14.19      3.89 o 
   8   2   9       11.30       10.66      5.92 o 
  -8   3   9        0.01        1.24      4.29 o 
  -7   3   9       16.14       17.96      5.84 o 
  -6   3   9        8.96        8.86      4.61 o 
  -5   3   9        0.87        4.21      3.43 o 
  -4   3   9       19.72       14.95      4.82 o 
  -3   3   9        7.87        4.75      3.67 o 
  -2   3   9       60.34       47.78      6.22 o 
  -1   3   9      150.57      149.84      6.84 o 
   0   3   9      283.24      322.67     13.04 o 
   1   3   9      261.41      296.83     12.15 o 
   2   3   9        8.07       12.27      4.20 o 
   3   3   9      125.29      122.50      5.79 o 
   4   3   9       12.95        7.96      3.53 o 
   5   3   9        3.21        6.44      4.36 o 
   6   3   9        0.64        6.38      3.76 o 
   7   3   9        8.80       10.72      5.96 o 
  -8   4   9       42.90       39.80      8.81 o 
  -7   4   9        2.34       11.44      7.28 o 
  -6   4   9       10.13        7.92      3.43 o 
  -5   4   9       17.87       15.59      6.32 o 
  -4   4   9      183.87      196.11     14.11 o 
  -3   4   9       46.45       43.34      4.20 o 
  -2   4   9      109.86      142.96      8.70 o 
  -1   4   9        2.62        1.91      2.89 o 
   0   4   9       54.41       48.55      3.94 o 
   1   4   9       97.06       80.51      8.49 o 
   2   4   9      194.74      205.53     13.79 o 
   3   4   9        8.16        7.95      2.67 o 
   4   4   9       54.59       53.49      5.74 o 
   5   4   9        0.00        1.66      3.91 o 
   6   4   9       23.72       18.03      5.28 o 
   7   4   9        0.07        3.21      4.89 o 
  -8   5   9        0.26       -9.62      6.94 o 
  -7   5   9        2.91        0.72      4.52 o 
  -6   5   9        8.77        9.65      3.11 o 
  -5   5   9        8.10       13.87      5.42 o 
  -4   5   9       16.88       12.37      4.61 o 
  -3   5   9      158.46      177.54     13.46 o 
  -2   5   9      107.80      103.83      9.72 o 
  -1   5   9       17.06       19.03      4.35 o 
   0   5   9       84.77       84.68      4.62 o 
   1   5   9        0.09        1.16      2.57 o 
   2   5   9        0.29        2.43      2.65 o 
   3   5   9       11.67       16.22      4.09 o 
   4   5   9       77.70       80.68      9.14 o 
   5   5   9        3.29       16.67      3.58 o 
   6   5   9       10.16        8.69      4.29 o 
   7   5   9        0.95        3.02      5.11 o 
  -7   6   9        3.95       12.09      7.70 o 
  -6   6   9        0.74        0.60      3.57 o 
  -5   6   9       24.91       27.10      5.04 o 
  -4   6   9        6.52        8.12      3.48 o 
  -3   6   9       76.21       78.50      8.15 o 
  -2   6   9        1.68        2.69      4.39 o 
  -1   6   9       37.15       41.04      5.04 o 
   0   6   9        7.76        8.96      2.85 o 
   1   6   9      134.27      147.52     13.66 o 
   2   6   9        2.89        3.56      2.46 o 
   3   6   9        0.01        0.19      3.13 o 
   4   6   9        0.72        2.88      3.63 o 
   5   6   9        5.69        7.88      3.45 o 
   6   6   9        0.12        0.83      3.48 o 
  -6   7   9        9.48       10.29      5.23 o 
  -5   7   9        7.88        3.09      4.47 o 
  -4   7   9        3.83        4.78      3.38 o 
  -3   7   9        4.92        3.20      3.98 o 
  -2   7   9       22.30       13.48      4.60 o 
  -1   7   9        1.87        5.20      2.54 o 
   0   7   9       57.12       57.30      8.26 o 
   1   7   9        2.93        2.05      2.34 o 
   2   7   9        1.21        2.07      4.15 o 
   3   7   9        0.48        6.81      3.07 o 
   4   7   9       28.52       25.37      6.86 o 
   5   7   9        0.13       -1.42      6.91 o 
  -5   8   9        1.63        7.90      3.18 o 
  -4   8   9       19.91       16.29      4.60 o 
  -3   8   9        1.84        4.37      5.05 o 
  -2   8   9        0.97        0.72      2.53 o 
  -1   8   9        9.76        7.88      3.03 o 
   0   8   9        7.80        5.73      3.25 o 
   1   8   9       26.90       26.71      4.96 o 
   2   8   9        7.78        4.35      1.95 o 
   3   8   9        0.12       -0.27      5.75 o 
   4   8   9        1.26        2.00      5.67 o 
  -3   9   9        2.45       -0.33      8.06 o 
  -2   9   9        4.62       -1.97      3.51 o 
  -1   9   9        2.07        2.13     12.62 o 
   0   9   9        1.06        3.74      2.72 o 
   1   9   9        5.25       -2.28      7.55 o 
   2   9   9        0.25        5.96      4.00 o 
  -8   0  10       26.02       30.67      7.64 o 
  -6   0  10      323.30      283.20     38.78 o 
  -4   0  10       69.30       64.03      4.59 o 
  -2   0  10      620.94      709.92     25.80 o 
   0   0  10      166.86      181.40     10.30 o 
   2   0  10      155.39      177.03     14.72 o 
   4   0  10       95.98       83.35      9.42 o 
   6   0  10        0.16       -5.34      7.83 o 
   8   0  10        1.66        7.86      8.59 o 
  -9   1  10        2.99        1.33      5.67 o 
  -8   1  10        2.48        6.94      5.85 o 
  -7   1  10       38.31       38.65      5.69 o 
  -6   1  10        3.36        5.06      5.07 o 
  -5   1  10        0.04        7.00      3.42 o 
  -4   1  10        6.65        7.85      4.66 o 
  -3   1  10       79.30       83.76      8.57 o 
  -2   1  10      197.00      232.64      9.51 o 
  -1   1  10      300.65      262.73      7.93 o 
   0   1  10      279.67      270.85     10.67 o 
   1   1  10      429.80      388.64     12.80 o 
   2   1  10      105.28       99.11      6.71 o 
   3   1  10       78.10       70.77      3.85 o 
   4   1  10       12.86       14.11      3.84 o 
   5   1  10        3.04       10.25      6.01 o 
   6   1  10        0.05        3.51      6.64 o 
   7   1  10       23.69       34.86      9.19 o 
   8   1  10        0.04        9.07      6.97 o 
  -8   2  10       15.07        9.67      5.89 o 
  -7   2  10       17.21       12.42      4.63 o 
  -6   2  10       37.97       42.45      4.86 o 
  -5   2  10      596.04      682.00     41.81 o 
  -4   2  10       20.75       27.70      3.65 o 
  -3   2  10        5.38        3.55      2.91 o 
  -2   2  10      177.47      159.37      6.56 o 
  -1   2  10      571.95      620.85     18.58 o 
   0   2  10        4.91        4.73      4.42 o 
   1   2  10      148.76      136.13      7.16 o 
   2   2  10       75.95      107.09      6.37 o 
   3   2  10       32.99       44.00      4.73 o 
   4   2  10       25.14       19.30      5.01 o 
   5   2  10       65.07       62.66      7.17 o 
   6   2  10        0.16        4.24      4.24 o 
   7   2  10        4.61        8.44      3.29 o 
  -8   3  10        0.37        0.13      5.42 o 
  -7   3  10        1.89        3.93      5.34 o 
  -6   3  10        6.29        9.43      4.58 o 
  -5   3  10       17.07        9.64      4.23 o 
  -4   3  10      101.20      106.70      7.14 o 
  -3   3  10       26.35       33.08      3.25 o 
  -2   3  10       22.71       21.28      4.07 o 
  -1   3  10        0.05        0.21      4.02 o 
   0   3  10        3.00        3.63      3.66 o 
   1   3  10       56.20       57.17      6.47 o 
   2   3  10      181.33      199.23     12.47 o 
   3   3  10        1.32        9.25      4.69 o 
   4   3  10       83.73       90.32      7.61 o 
   5   3  10        4.69        4.65      4.80 o 
   6   3  10       21.38       28.07      6.66 o 
   7   3  10        0.18        5.69      3.97 o 
  -8   4  10        7.45       15.97      6.68 o 
  -7   4  10       26.24       24.47      6.35 o 
  -6   4  10        0.85        3.44      3.18 o 
  -5   4  10      166.41      188.83     15.76 o 
  -4   4  10       89.74      102.42      8.35 o 
  -3   4  10       50.67       44.97      4.09 o 
  -2   4  10       11.70       15.82      3.95 o 
  -1   4  10      176.11      191.85      9.29 o 
   0   4  10       14.37        6.74      4.11 o 
   1   4  10      151.35      164.03      8.83 o 
   2   4  10        1.52        5.53      4.55 o 
   3   4  10        4.63        4.31      4.20 o 
   4   4  10        1.53        1.87      3.82 o 
   5   4  10       38.64       38.50      6.89 o 
   6   4  10        1.88        5.90      4.05 o 
   7   4  10        1.96        5.18      3.54 o 
  -7   5  10        4.11       -1.62      6.37 o 
  -6   5  10        0.59        2.89      3.54 o 
  -5   5  10       14.73       11.52      4.89 o 
  -4   5  10        5.38       -0.61      4.64 o 
  -3   5  10      173.02      206.29     15.04 o 
  -2   5  10        2.62       -4.02      3.32 o 
  -1   5  10       80.20       69.52      6.54 o 
   0   5  10       18.41       13.37      3.65 o 
   1   5  10      184.63      203.16     15.89 o 
   2   5  10      107.68      125.77     13.86 o 
   3   5  10       24.06       28.76      5.85 o 
   4   5  10        0.90        4.40      3.10 o 
   5   5  10        4.91        1.38      4.80 o 
   6   5  10       10.35       12.02      5.74 o 
  -7   6  10        0.07        6.02      6.41 o 
  -6   6  10        0.46        0.30      4.82 o 
  -5   6  10        3.30        6.34      4.98 o 
  -4   6  10        0.22        4.87      7.22 o 
  -3   6  10        8.13       14.55      9.02 o 
  -2   6  10       92.84       97.69     10.78 o 
  -1   6  10       15.46       15.75      4.82 o 
   0   6  10        0.03        0.85      1.69 o 
   1   6  10        0.76        2.63      3.63 o 
   2   6  10       17.87       15.24      4.26 o 
   3   6  10        0.58        1.79      3.42 o 
   4   6  10        5.29        9.32      5.12 o 
   5   6  10        3.21        7.44      6.51 o 
   6   6  10        2.29        4.44      5.73 o 
  -6   7  10        0.53        2.21      6.38 o 
  -5   7  10        0.02       -1.05      4.07 o 
  -4   7  10        1.30        4.53      2.78 o 
  -3   7  10      112.99      107.17     16.90 o 
  -2   7  10        2.04       -0.54      3.59 o 
  -1   7  10       52.29       60.53     10.10 o 
   0   7  10        0.02       -0.16      2.92 o 
   1   7  10       43.34       41.29      6.55 o 
   2   7  10        8.34        9.50      5.42 o 
   3   7  10       25.44       20.62      5.21 o 
   4   7  10        2.63        5.14      3.56 o 
   5   7  10        0.74       -0.24      5.33 o 
  -5   8  10        5.77        2.14      5.95 o 
  -4   8  10        0.13       -3.12      4.05 o 
  -3   8  10        3.59        8.74      5.14 o 
  -2   8  10        0.78        4.14      3.67 o 
  -1   8  10        6.66        4.03      2.71 o 
   0   8  10        0.73        2.33      1.81 o 
   1   8  10       13.06        6.75      4.70 o 
   2   8  10        8.39        6.69      3.29 o 
   3   8  10        0.56        8.56      5.16 o 
  -2   9  10        0.01       -0.09      9.54 o 
  -1   9  10        2.29       17.16     16.07 o 
   0   9  10        1.51        9.09      8.58 o 
   1   9  10        0.49       -6.96      9.06 o 
  -9   0  11        3.35        2.51      9.12 o 
  -7   0  11        0.12       -2.26      5.25 o 
  -5   0  11      339.90      326.96     31.32 o 
  -3   0  11      145.56      126.13      6.90 o 
  -1   0  11        6.21       12.47      4.80 o 
   1   0  11      192.99      213.30     27.87 o 
   3   0  11       24.75       33.50      6.09 o 
   5   0  11       43.12       44.42     15.06 o 
   7   0  11        6.34        3.67      5.06 o 
  -8   1  11        3.22       -0.24      4.21 o 
  -7   1  11        0.34       -1.23      4.36 o 
  -6   1  11      157.62      178.17     15.77 o 
  -5   1  11       45.75       51.13      5.16 o 
  -4   1  11      146.01      153.27      7.10 o 
  -3   1  11       16.04       15.83      4.73 o 
  -2   1  11       27.22       20.36      3.43 o 
  -1   1  11      191.26      234.11      8.52 o 
   0   1  11     1393.44     1649.88     73.66 o 
   1   1  11       26.53       15.03      5.02 o 
   2   1  11       80.29       75.13      6.12 o 
   3   1  11        8.29        9.98      4.44 o 
   4   1  11       59.44       69.51      6.24 o 
   5   1  11       14.63       23.74      5.49 o 
   6   1  11       32.44       31.28      6.17 o 
   7   1  11        0.35       -7.66      5.24 o 
  -8   2  11        5.03       17.63      8.60 o 
  -7   2  11        7.26       12.10      5.02 o 
  -6   2  11      122.50      107.82     10.35 o 
  -5   2  11       71.82       71.26      5.81 o 
  -4   2  11      409.62      445.17     17.72 o 
  -3   2  11       26.86       22.70      3.50 o 
  -2   2  11      266.73      254.01      9.12 o 
  -1   2  11       10.18        9.51      2.79 o 
   0   2  11        0.30        4.87      3.45 o 
   1   2  11       21.47       33.65      4.80 o 
   2   2  11      260.57      275.91     27.72 o 
   3   2  11       11.24       10.20      4.50 o 
   4   2  11       39.24       45.61      4.98 o 
   5   2  11       10.48       12.81      6.66 o 
   6   2  11        1.51        5.35      3.53 o 
   7   2  11        0.52        5.28      5.33 o 
  -8   3  11        0.03        3.63      4.92 o 
  -7   3  11        1.98        3.75      5.21 o 
  -6   3  11        0.02       -1.75      4.89 o 
  -5   3  11        6.97        6.97      3.68 o 
  -4   3  11       84.10       87.88      8.39 o 
  -3   3  11      159.72      162.62      6.99 o 
  -2   3  11       49.53       46.99      3.94 o 
  -1   3  11       42.89       57.32      5.13 o 
   0   3  11        0.18        0.56      3.10 o 
   1   3  11       30.66       42.36      7.40 o 
   2   3  11        2.32       -0.72      3.07 o 
   3   3  11       34.48       17.40      4.98 o 
   4   3  11        8.49        8.74      7.43 o 
   5   3  11        1.27        5.51      3.47 o 
   6   3  11        2.80        7.85      3.40 o 
   7   3  11        3.14       -3.77      5.48 o 
  -8   4  11        1.17       17.52      7.90 o 
  -7   4  11       31.52       22.16      6.70 o 
  -6   4  11       15.65       14.89      5.88 o 
  -5   4  11        0.85        8.16      4.94 o 
  -4   4  11        7.89        7.57      4.74 o 
  -3   4  11       79.23       70.61      5.35 o 
  -2   4  11      264.86      266.62     20.91 o 
  -1   4  11        0.19        1.74      5.11 o 
   0   4  11      117.51      133.51      7.94 o 
   1   4  11        5.25        4.08      5.21 o 
   2   4  11      238.36      242.40     22.12 o 
   3   4  11        0.75        7.25      5.57 o 
   4   4  11       20.39       19.11      3.66 o 
   5   4  11        3.74        0.99      3.36 o 
   6   4  11        0.56        4.63      5.32 o 
  -7   5  11        0.70        0.46      5.42 o 
  -6   5  11        6.12        5.20      3.43 o 
  -5   5  11        8.02       10.02      3.30 o 
  -4   5  11       43.17       29.53      7.21 o 
  -3   5  11        4.49        2.81      3.37 o 
  -2   5  11        0.47        2.56      3.80 o 
  -1   5  11       12.14       21.12      5.59 o 
   0   5  11       59.44       72.59      7.80 o 
   1   5  11       10.61       12.90      4.58 o 
   2   5  11        0.13        1.62      4.57 o 
   3   5  11       88.83       94.27     18.52 o 
   4   5  11        9.32        5.98      3.95 o 
   5   5  11        1.48        6.05      2.79 o 
   6   5  11        6.57        1.22      4.07 o 
  -6   6  11        0.42        0.35      6.24 o 
  -5   6  11        7.90       12.48      3.86 o 
  -4   6  11        1.45        7.46      5.87 o 
  -3   6  11       32.90       33.93      7.49 o 
  -2   6  11       12.78       11.02      4.34 o 
  -1   6  11       93.54      106.54     13.21 o 
   0   6  11        1.12        4.83      3.72 o 
   1   6  11       21.53       15.21      4.77 o 
   2   6  11        1.99        8.82      5.83 o 
   3   6  11       14.04       12.05      5.02 o 
   4   6  11        3.45        6.54      3.53 o 
   5   6  11       12.43       10.33      5.67 o 
  -5   7  11        0.56       -1.33      4.35 o 
  -4   7  11       43.68       46.48      9.05 o 
  -3   7  11        0.44       -0.92      4.24 o 
  -2   7  11        9.80       10.26      3.67 o 
  -1   7  11        0.87        3.63      3.82 o 
   0   7  11       44.25       56.84     11.44 o 
   1   7  11        6.38       10.15      3.23 o 
   2   7  11        0.47        3.27      4.80 o 
   3   7  11       11.07        0.56      5.08 o 
   4   7  11        1.75        5.00      7.48 o 
  -4   8  11        0.03       -1.18      4.75 o 
  -3   8  11        8.62       15.97      9.98 o 
  -2   8  11       13.39       14.42      3.91 o 
  -1   8  11        1.62        0.44     21.92 o 
   0   8  11        1.47        1.03      4.28 o 
   1   8  11        9.28        4.51      2.45 o 
   2   8  11       17.34        6.62      3.57 o 
   3   8  11        0.94        0.76      5.57 o 
  -1   9  11        4.44      -22.34     23.94 o 
   0   9  11        3.28        4.35      6.09 o 
  -8   0  12        1.74        8.24      7.60 o 
  -6   0  12      114.55      124.65     15.26 o 
  -4   0  12       88.44       79.27      6.07 o 
  -2   0  12       19.18       16.08      6.21 o 
   0   0  12       12.29       34.43     15.15 o 
   2   0  12      371.74      424.53     37.26 o 
   4   0  12       19.22       17.06      6.01 o 
   6   0  12        2.51       13.24     14.99 o 
  -8   1  12        1.48        1.49      5.10 o 
  -7   1  12       25.46       18.38      4.36 o 
  -6   1  12        5.19       17.33      5.20 o 
  -5   1  12       96.58       96.54      6.61 o 
  -4   1  12        8.12        0.77      2.88 o 
  -3   1  12       63.33       70.81      3.96 o 
  -2   1  12        0.40        1.96      3.05 o 
  -1   1  12      326.35      322.92     14.48 o 
   0   1  12        2.40       -0.72      3.14 o 
   1   1  12       17.06       39.84      5.49 o 
   2   1  12       22.90       17.08      5.15 o 
   3   1  12      278.54      260.86     17.90 o 
   4   1  12        0.01        4.72      4.20 o 
   5   1  12        0.84        5.14      6.59 o 
   6   1  12       27.17       29.31      8.00 o 
   7   1  12        1.96       11.06      5.35 o 
  -8   2  12        0.69        2.10      5.07 o 
  -7   2  12       20.85       26.00      4.52 o 
  -6   2  12       19.72       15.81      5.01 o 
  -5   2  12       17.39       22.46      3.71 o 
  -4   2  12      315.42      317.87     24.92 o 
  -3   2  12      108.69      113.59      6.81 o 
  -2   2  12        4.66        4.01      3.20 o 
  -1   2  12       88.46      121.32      7.74 o 
   0   2  12       57.85       50.52      5.93 o 
   1   2  12       62.23       85.20      6.87 o 
   2   2  12        8.14        5.67      4.56 o 
   3   2  12       31.52       35.86      6.46 o 
   4   2  12       36.56       33.60      5.29 o 
   5   2  12       44.31       41.68      7.08 o 
   6   2  12        0.44        0.67      4.49 o 
   7   2  12        2.64        1.53      7.03 o 
  -8   3  12        4.88        6.83      5.36 o 
  -7   3  12        3.73        0.88      4.89 o 
  -6   3  12       11.56       11.32      4.91 o 
  -5   3  12        5.64        8.86      3.83 o 
  -4   3  12        1.13        2.71      3.91 o 
  -3   3  12        0.45       -3.85      3.41 o 
  -2   3  12        1.94        3.76      2.58 o 
  -1   3  12        0.70        0.42      4.53 o 
   0   3  12      216.96      212.79     11.30 o 
   1   3  12       13.44       16.37     10.10 o 
   2   3  12       22.08       29.95      8.45 o 
   3   3  12        0.06        2.95      1.68 o 
   4   3  12       20.89       18.00      4.12 o 
   5   3  12        6.70        9.85      2.87 o 
   6   3  12       12.76        8.82      7.13 o 
   7   3  12        1.83        3.26      5.19 o 
  -7   4  12        3.24       -0.74      4.99 o 
  -6   4  12        0.13       12.77      3.98 o 
  -5   4  12       28.91       24.87      4.42 o 
  -4   4  12       30.70       29.27      4.25 o 
  -3   4  12      294.42      320.70     24.57 o 
  -2   4  12       15.58       15.58      4.01 o 
  -1   4  12      342.45      370.53     26.13 o 
   0   4  12       41.36       39.80      5.37 o 
   1   4  12      236.80      273.35     24.78 o 
   2   4  12        5.29        2.40      3.15 o 
   3   4  12       10.06       11.73      4.55 o 
   4   4  12        2.11        1.97      2.77 o 
   5   4  12       17.03       19.35      4.03 o 
   6   4  12        0.03        2.22      4.09 o 
  -7   5  12        9.01        9.09      5.27 o 
  -6   5  12        0.00       -4.34      4.63 o 
  -5   5  12        1.02        5.23      3.14 o 
  -4   5  12        9.01       12.04      5.65 o 
  -3   5  12      105.96      118.60     12.38 o 
  -2   5  12       30.95       35.23      6.35 o 
  -1   5  12       37.82       36.88      6.78 o 
   0   5  12        5.99        1.89      4.86 o 
   1   5  12        0.74        4.91      4.39 o 
   2   5  12        1.79        6.72      6.09 o 
   3   5  12      108.34      126.67     20.96 o 
   4   5  12        5.52        4.09      5.39 o 
   5   5  12        0.40        6.73      3.50 o 
   6   5  12        0.82        5.87      5.27 o 
  -6   6  12        8.22       12.28      4.29 o 
  -5   6  12        4.78        6.86      4.65 o 
  -4   6  12        6.65        8.28      4.85 o 
  -3   6  12        1.17        6.32      3.03 o 
  -2   6  12       57.01       37.70      6.35 o 
  -1   6  12        1.23       10.77      8.19 o 
   0   6  12        1.09       -2.14      4.71 o 
   1   6  12       13.86       25.18      6.92 o 
   2   6  12        0.52        1.77      3.44 o 
   3   6  12        0.02       -0.42      3.85 o 
   4   6  12        8.39       -2.33      4.41 o 
   5   6  12        0.08        3.83      3.45 o 
  -5   7  12        0.28        2.68      4.02 o 
  -4   7  12        0.12        7.88      4.87 o 
  -3   7  12       27.64       26.21      6.19 o 
  -2   7  12        3.50        5.03      2.86 o 
  -1   7  12       29.38       18.97     10.19 o 
   0   7  12        0.41        3.48      6.15 o 
   1   7  12        0.14        2.89      2.51 o 
   2   7  12       13.34       13.19      3.68 o 
   3   7  12       43.68       34.51     10.74 o 
   4   7  12        0.64        2.23      6.14 o 
  -4   8  12        2.01        0.57      4.67 o 
  -3   8  12       15.74        7.25      8.61 o 
  -2   8  12       15.11       28.92      8.65 o 
  -1   8  12       18.20       11.59      6.63 o 
   0   8  12        0.76        2.45      3.76 o 
   1   8  12       13.75        3.96      3.77 o 
   2   8  12        0.00        6.21      5.28 o 
  -7   0  13        0.62       -6.73      6.97 o 
  -5   0  13      372.10      338.90     52.81 o 
  -3   0  13       44.50       30.80      5.27 o 
  -1   0  13        7.87        2.20      4.52 o 
   1   0  13       49.53       16.41      9.93 o 
   3   0  13        3.11        9.87      6.68 o 
   5   0  13        3.41        9.65      7.03 o 
   7   0  13        2.38        6.99      5.29 o 
  -8   1  13        0.29        3.32      3.88 o 
  -7   1  13       24.91       27.17      5.81 o 
  -6   1  13        0.58        1.54      4.44 o 
  -5   1  13       36.52       36.72      7.91 o 
  -4   1  13      153.86      173.25     11.09 o 
  -3   1  13       13.32       10.26      3.48 o 
  -2   1  13        6.67        6.52      3.84 o 
  -1   1  13        3.04        8.25      4.66 o 
   0   1  13      319.86      341.40     17.69 o 
   1   1  13       80.71       84.05      5.71 o 
   2   1  13      119.03       86.00      6.79 o 
   3   1  13        0.16        1.23      4.39 o 
   4   1  13       10.65       19.56      4.17 o 
   5   1  13        2.33        6.52      4.07 o 
   6   1  13       25.94       19.33      6.22 o 
   7   1  13        1.82        5.25      7.52 o 
  -8   2  13        2.56        1.48      5.83 o 
  -7   2  13        6.29        7.19      2.70 o 
  -6   2  13        0.04        1.43      5.41 o 
  -5   2  13       13.35       14.07      4.09 o 
  -4   2  13       80.97       63.29      7.85 o 
  -3   2  13        3.60        4.50      4.23 o 
  -2   2  13      118.52      105.44      6.32 o 
  -1   2  13        3.23       -2.53      5.06 o 
   0   2  13      297.01      330.93     16.38 o 
   1   2  13      160.97      175.80      9.65 o 
   2   2  13       91.13      100.85      8.54 o 
   3   2  13        3.87        2.67      3.87 o 
   4   2  13      118.53      125.28     17.49 o 
   5   2  13        1.35        5.34      5.79 o 
   6   2  13        0.97        2.27      4.69 o 
  -8   3  13        0.00        9.01      6.23 o 
  -7   3  13       11.76       13.06      7.92 o 
  -6   3  13       16.70       13.67      4.07 o 
  -5   3  13       10.30        9.75      6.53 o 
  -4   3  13       10.96        9.83      3.44 o 
  -3   3  13       36.02       41.77      4.35 o 
  -2   3  13        0.11        2.42      2.77 o 
  -1   3  13        0.60       17.21      5.13 o 
   0   3  13        2.86        5.03      3.93 o 
   1   3  13       57.72       62.95      6.08 o 
   2   3  13       45.84       46.00     13.41 o 
   3   3  13       45.44       43.06      5.67 o 
   4   3  13        3.58        7.29      2.99 o 
   5   3  13       15.30        7.19      3.53 o 
   6   3  13        0.40        2.98      8.81 o 
  -7   4  13        2.60        5.20      4.03 o 
  -6   4  13       32.36       23.53      7.95 o 
  -5   4  13        3.61        8.91      2.76 o 
  -4   4  13        0.05        4.30      2.86 o 
  -3   4  13       55.63       46.49      6.52 o 
  -2   4  13      166.85      166.38     14.85 o 
  -1   4  13      128.08      142.60     11.72 o 
   0   4  13        6.57        6.94      3.66 o 
   1   4  13       11.77       12.56      5.14 o 
   2   4  13        1.30        2.71      8.05 o 
   3   4  13        0.03        7.80      5.21 o 
   4   4  13       36.47       38.06      7.70 o 
   5   4  13        0.18        0.26      4.14 o 
   6   4  13        0.50        3.28      4.77 o 
  -7   5  13        2.69        5.29      3.97 o 
  -6   5  13        1.33        1.04      5.20 o 
  -5   5  13        2.23        5.97      3.72 o 
  -4   5  13       32.06       37.67      6.54 o 
  -3   5  13       49.55       35.90      9.87 o 
  -2   5  13       11.68       17.12      3.40 o 
  -1   5  13       13.58       18.31      4.44 o 
   0   5  13       10.68       13.74      8.12 o 
   1   5  13        4.15        3.97      3.36 o 
   2   5  13       38.37       44.49      8.38 o 
   3   5  13        8.88        7.10      3.25 o 
   4   5  13        0.87       -1.34      6.14 o 
   5   5  13        0.88       -2.18      7.03 o 
  -6   6  13        2.15       10.67      6.19 o 
  -5   6  13        8.01       -0.85      4.85 o 
  -4   6  13        1.27        4.91      4.39 o 
  -3   6  13        3.96        6.57      2.68 o 
  -2   6  13        3.17        2.43      4.21 o 
  -1   6  13        2.46        3.53      5.26 o 
   0   6  13        9.00       12.17      6.68 o 
   1   6  13       29.20       32.41      6.46 o 
   2   6  13        0.79        6.61      3.89 o 
   3   6  13        1.15        6.30      3.79 o 
   4   6  13        3.48        4.96      8.73 o 
  -5   7  13        0.18       -0.03      4.50 o 
  -4   7  13       12.68       11.18      3.64 o 
  -3   7  13        1.55       -0.04      3.88 o 
  -2   7  13       20.47       27.95      9.77 o 
  -1   7  13        2.08        7.91      5.42 o 
   0   7  13        9.90       12.62      7.55 o 
   1   7  13        0.86       -8.46      5.87 o 
   2   7  13       39.23       41.53     13.68 o 
   3   7  13        1.02        6.08      5.12 o 
  -3   8  13        1.42        3.48      3.37 o 
  -2   8  13       16.23        8.43      4.50 o 
  -1   8  13       14.60        6.96      5.21 o 
   0   8  13        0.01       -3.12      5.55 o 
   1   8  13        2.71        5.00      4.65 o 
  -8   0  14        3.33       17.31     12.03 o 
  -6   0  14        7.09       -0.44      5.33 o 
  -4   0  14       81.17       73.82      9.07 o 
  -2   0  14      316.37      285.67     25.09 o 
   0   0  14       39.74       47.86      6.37 o 
   2   0  14       51.05       38.29     10.66 o 
   4   0  14       34.82       26.75      8.02 o 
   6   0  14        0.43        3.64      6.47 o 
  -8   1  14        0.07        7.13      4.74 o 
  -7   1  14        4.21        6.40      4.28 o 
  -6   1  14        4.31        4.85      3.91 o 
  -5   1  14       52.09       49.15      5.45 o 
  -4   1  14        0.01        3.82      3.77 o 
  -3   1  14        2.34        2.23      3.49 o 
  -2   1  14        0.77       -2.66      3.97 o 
  -1   1  14      253.11      280.35     12.22 o 
   0   1  14       22.75       24.23      4.68 o 
   1   1  14       10.74       19.91      6.17 o 
   2   1  14      113.22      120.43     10.31 o 
   3   1  14        1.85       -2.45      2.89 o 
   4   1  14        4.74        6.33      3.74 o 
   5   1  14       57.68       70.62      8.32 o 
   6   1  14        2.78        3.02      5.29 o 
  -8   2  14        5.48        6.49      5.07 o 
  -7   2  14        3.55       -2.75      6.44 o 
  -6   2  14        7.16       11.30      6.36 o 
  -5   2  14       32.83       27.23      4.96 o 
  -4   2  14        8.85       11.76      4.76 o 
  -3   2  14       48.05       46.51      4.63 o 
  -2   2  14       37.65       35.28      4.45 o 
  -1   2  14       22.42       23.74      4.14 o 
   0   2  14       57.85       59.48      8.03 o 
   1   2  14      394.80      378.68     41.98 o 
   2   2  14      124.09      149.58     13.49 o 
   3   2  14        0.77        4.59      3.67 o 
   4   2  14        1.60        3.88      3.82 o 
   5   2  14        4.62        5.08      4.32 o 
   6   2  14        0.00        0.37      4.99 o 
  -7   3  14        0.03       -1.78      4.73 o 
  -6   3  14        6.95       -3.11      4.88 o 
  -5   3  14        2.60        5.09      3.51 o 
  -4   3  14       39.75       25.44      4.95 o 
  -3   3  14       38.67       31.01      5.70 o 
  -2   3  14        7.86        3.14      5.21 o 
  -1   3  14       20.31       37.29      7.11 o 
   0   3  14        5.71       14.14      5.24 o 
   1   3  14       24.03       37.54      5.64 o 
   2   3  14        7.80        9.18      6.09 o 
   3   3  14       10.16       11.11      2.92 o 
   4   3  14       40.58       41.27      6.96 o 
   5   3  14        0.51       11.78      5.22 o 
   6   3  14        1.59        4.31      4.77 o 
  -7   4  14        1.97        3.51      5.02 o 
  -6   4  14        5.62        0.85      2.49 o 
  -5   4  14       18.53       21.83      4.28 o 
  -4   4  14        8.12       10.58      3.47 o 
  -3   4  14        0.09        1.85      3.38 o 
  -2   4  14        0.28        4.24      4.58 o 
  -1   4  14       37.84       31.48      6.95 o 
   0   4  14       59.31       54.59      7.27 o 
   1   4  14       35.21       31.01      6.46 o 
   2   4  14        1.58       -2.73      5.74 o 
   3   4  14       70.45       54.69     10.97 o 
   4   4  14        6.88        1.61      4.41 o 
   5   4  14        9.16        2.85      5.32 o 
  -6   5  14        3.68        5.28      3.29 o 
  -5   5  14        1.43       -1.64      5.05 o 
  -4   5  14       23.95       15.31      5.29 o 
  -3   5  14        1.55        3.75      3.13 o 
  -2   5  14       10.28       18.01      8.31 o 
  -1   5  14       56.18       22.25      6.34 o 
   0   5  14       12.83       15.20      5.28 o 
   1   5  14        0.13        8.52      4.06 o 
   2   5  14        9.83       15.36      5.00 o 
   3   5  14       15.03       20.12      4.28 o 
   4   5  14        7.44        6.88      6.54 o 
   5   5  14       13.32       11.06      8.03 o 
  -5   6  14        0.17        2.48      4.75 o 
  -4   6  14        1.58        7.96      9.52 o 
  -3   6  14        3.30        3.48      3.80 o 
  -2   6  14      134.69      199.94     31.11 o 
  -1   6  14        1.67        3.36      5.98 o 
   0   6  14       10.50        3.91      5.27 o 
   1   6  14        0.07        7.23      4.59 o 
   2   6  14        7.65       10.64      5.92 o 
   3   6  14        2.45        8.03      4.26 o 
   4   6  14        0.32        6.07      5.77 o 
  -4   7  14        3.24       15.78     10.01 o 
  -3   7  14        0.01        5.05      5.80 o 
  -2   7  14       10.90       10.11      4.27 o 
  -1   7  14       31.47       17.25      7.17 o 
   0   7  14        1.70       -8.22      6.47 o 
   1   7  14        0.98       -3.36     13.57 o 
   2   7  14        1.10        2.95      5.98 o 
   3   7  14       13.28       18.00     11.47 o 
  -2   8  14        0.06        7.12      6.98 o 
  -1   8  14        0.27       15.17     12.78 o 
   0   8  14        0.11        1.71      4.69 o 
  -7   0  15        0.23       -1.69     11.13 o 
  -5   0  15        7.57       12.75      9.09 o 
  -3   0  15       20.59       17.05      6.57 o 
  -1   0  15       22.39       19.28      7.27 o 
   1   0  15      308.75      347.29     53.73 o 
   3   0  15       55.61       61.06     14.21 o 
   5   0  15       14.34        8.23     23.43 o 
  -7   1  15        0.90       -0.87      5.25 o 
  -6   1  15        0.80        0.98      3.50 o 
  -5   1  15        1.17        2.70      3.74 o 
  -4   1  15        3.84       15.99      4.89 o 
  -3   1  15       20.13       19.47      4.90 o 
  -2   1  15        0.69       -4.24      3.39 o 
  -1   1  15       95.04       91.38      7.33 o 
   0   1  15        5.09        7.75      4.79 o 
   1   1  15       74.01       73.62      7.25 o 
   2   1  15       78.49       53.77      5.70 o 
   3   1  15       24.73       21.63      7.26 o 
   4   1  15        5.29        1.49      4.42 o 
   5   1  15        1.43       -1.50      7.26 o 
   6   1  15       14.16        8.91      5.28 o 
  -7   2  15        0.23        8.86      5.60 o 
  -6   2  15       10.42        8.46      4.53 o 
  -5   2  15       24.82       28.88      5.68 o 
  -4   2  15        4.89        4.30      3.11 o 
  -3   2  15       86.55       98.04      8.97 o 
  -2   2  15       21.56       13.03      4.05 o 
  -1   2  15        0.74        1.42      2.85 o 
   0   2  15        8.96       12.53      6.12 o 
   1   2  15        4.73       -4.43      5.98 o 
   2   2  15        0.05        2.50      3.51 o 
   3   2  15        3.87        4.52      3.94 o 
   4   2  15        4.41        7.63      5.13 o 
   5   2  15        0.15       -3.39      4.58 o 
   6   2  15        7.55        4.27      4.83 o 
  -7   3  15        8.51        9.33      4.15 o 
  -6   3  15        0.06       -4.44      5.41 o 
  -5   3  15        9.26        9.79      5.91 o 
  -4   3  15        2.12        3.62      3.43 o 
  -3   3  15       33.96       34.32      7.51 o 
  -2   3  15        4.73        0.61      3.10 o 
  -1   3  15       69.30       76.04      8.65 o 
   0   3  15       38.94       37.67      5.42 o 
   1   3  15        2.69       -2.34      6.23 o 
   2   3  15        3.11        1.40      3.95 o 
   3   3  15        3.39        7.59      5.33 o 
   4   3  15        0.04        2.37      4.79 o 
   5   3  15        0.63        2.05      5.79 o 
  -6   4  15        4.40        4.62      3.24 o 
  -5   4  15        5.07        7.57      4.44 o 
  -4   4  15        3.71        6.23      3.29 o 
  -3   4  15        7.51        9.54      3.36 o 
  -2   4  15        1.43        0.01      5.76 o 
  -1   4  15        6.79        2.13      4.30 o 
   0   4  15      148.39      200.67     22.09 o 
   1   4  15        0.00        2.61      5.21 o 
   2   4  15        0.20        7.05      4.00 o 
   3   4  15        3.02       10.08      4.85 o 
   4   4  15       40.36       28.95     11.31 o 
   5   4  15        6.22        9.48      8.70 o 
  -6   5  15        0.82        7.97      4.91 o 
  -5   5  15        0.00        1.40      5.31 o 
  -4   5  15       11.14       12.88      6.66 o 
  -3   5  15        7.77        9.15      5.06 o 
  -2   5  15       15.71       12.11      5.41 o 
  -1   5  15        0.07        8.30      5.00 o 
   0   5  15        5.70        1.81      7.23 o 
   1   5  15        0.20        0.49      5.88 o 
   2   5  15       22.07       13.01      6.89 o 
   3   5  15       19.37       11.01      4.74 o 
   4   5  15        0.89        7.36      6.32 o 
  -5   6  15        0.34       -0.57      4.06 o 
  -4   6  15        2.94       -5.11      4.66 o 
  -3   6  15        0.88       -3.52      5.48 o 
  -2   6  15        0.63        6.78      3.11 o 
  -1   6  15       64.43       51.86     13.46 o 
   0   6  15        2.86        5.50      7.73 o 
   1   6  15       16.64       21.88      9.89 o 
   2   6  15        0.90       10.09      6.94 o 
   3   6  15        0.34       -4.01      7.85 o 
  -3   7  15        0.31        2.13      4.05 o 
  -2   7  15       10.37        7.64      4.60 o 
  -1   7  15        2.24        6.99      7.88 o 
   0   7  15        1.70        8.98      6.26 o 
   1   7  15        0.39        6.05      3.23 o 
   2   7  15        7.30       11.80      4.47 o 
  -6   0  16       19.49       29.92      9.26 o 
  -4   0  16        0.34        8.26      7.35 o 
  -2   0  16        5.41        3.77      4.44 o 
   0   0  16       58.81       55.77     20.91 o 
   2   0  16      267.96      232.80     37.01 o 
   4   0  16       16.90        9.03      8.76 o 
  -7   1  16        6.07        1.10      4.96 o 
  -6   1  16        0.33        6.24      4.17 o 
  -5   1  16        6.97        4.74      3.81 o 
  -4   1  16        3.10        5.48      3.76 o 
  -3   1  16        0.04       10.95      7.42 o 
  -2   1  16        0.01        0.88      5.01 o 
  -1   1  16       22.90       23.72      4.45 o 
   0   1  16       28.00       25.50      6.42 o 
   1   1  16      118.48      102.76     11.23 o 
   2   1  16       20.89       17.87      6.87 o 
   3   1  16       21.01       24.86      8.10 o 
   4   1  16        0.24        2.36      3.45 o 
   5   1  16        7.50       14.13     10.86 o 
  -7   2  16        0.67        9.93      4.83 o 
  -6   2  16        1.72        3.97      5.42 o 
  -5   2  16        0.97       -0.95      4.06 o 
  -4   2  16        8.64       16.81      3.96 o 
  -3   2  16       44.20       50.23      7.16 o 
  -2   2  16       34.17       34.68      8.38 o 
  -1   2  16       15.06       12.75      3.56 o 
   0   2  16       46.90       40.18      8.70 o 
   1   2  16       19.29       11.56      5.22 o 
   2   2  16        2.08        6.31      6.08 o 
   3   2  16       68.76       65.50     10.33 o 
   4   2  16        0.80       -0.54      4.32 o 
   5   2  16        0.58        2.52      5.65 o 
  -7   3  16        0.01        6.18      6.16 o 
  -6   3  16        0.01        2.43      5.06 o 
  -5   3  16        0.38       -2.39      4.05 o 
  -4   3  16       41.91       36.15      6.36 o 
  -3   3  16        0.45        8.70      5.59 o 
  -2   3  16       26.44       32.54      7.03 o 
  -1   3  16        0.03       16.37      6.77 o 
   0   3  16       79.94       53.76      8.23 o 
   1   3  16        1.96        0.22      6.35 o 
   2   3  16       19.89       34.52      7.10 o 
   3   3  16       10.16       11.28      5.85 o 
   4   3  16        2.86        5.23      7.95 o 
   5   3  16        1.01        2.04      8.36 o 
  -6   4  16        0.28       -3.42      3.62 o 
  -5   4  16        0.05       -0.55      3.24 o 
  -4   4  16        6.27       10.83      4.27 o 
  -3   4  16       14.45       16.62      5.01 o 
  -2   4  16       11.57       17.78      6.00 o 
  -1   4  16        0.14       10.62      6.02 o 
   0   4  16       69.55       93.34     17.03 o 
   1   4  16        8.34        9.74      5.30 o 
   2   4  16        4.07        5.55      6.84 o 
   3   4  16        6.01       -1.38      5.66 o 
   4   4  16        0.49        0.27      6.51 o 
  -5   5  16        0.05        2.74      6.05 o 
  -4   5  16        2.84        1.72      4.30 o 
  -3   5  16        0.51       -1.53      4.63 o 
  -2   5  16       10.50       13.77      5.34 o 
  -1   5  16        0.05       -7.28      6.20 o 
   0   5  16        3.36       13.28      6.19 o 
   1   5  16        2.30       -2.38      5.17 o 
   2   5  16       12.25       19.36      5.74 o 
   3   5  16        1.11        3.52      6.17 o 
   4   5  16        3.33       12.41      5.82 o 
  -4   6  16        0.01        3.94      5.21 o 
  -3   6  16        0.67        4.80      5.26 o 
  -2   6  16        4.05       13.82      5.15 o 
  -1   6  16        2.91        3.08      4.47 o 
   0   6  16        1.35       15.22      5.92 o 
   1   6  16        1.51        4.69      5.25 o 
   2   6  16        4.76        4.83      7.52 o 
  -2   7  16        0.22       -3.14      5.96 o 
  -1   7  16        1.49        7.21      5.88 o 
   0   7  16        1.35       -1.59      4.60 o 
   1   7  16        2.21        5.25     12.11 o 
  -7   0  17        0.04        7.49      9.38 o 
  -5   0  17        1.77       13.56      7.14 o 
  -3   0  17       86.88       75.35     14.73 o 
  -1   0  17       13.91       11.27      4.26 o 
   1   0  17       37.28       35.10      8.42 o 
   3   0  17        0.22       13.16      6.19 o 
   5   0  17        3.13        6.62      6.60 o 
  -7   1  17        1.37        5.80      4.77 o 
  -6   1  17        0.31        4.62      7.05 o 
  -5   1  17        6.30       13.63      3.97 o 
  -4   1  17        4.55       13.06      7.24 o 
  -3   1  17        0.00       -7.55      5.04 o 
  -2   1  17       13.84       18.85      3.60 o 
  -1   1  17        0.14       -1.44      3.08 o 
   0   1  17        7.47        8.66      3.56 o 
   1   1  17       17.35       10.68      3.48 o 
   2   1  17        0.43       -2.57      3.74 o 
   3   1  17        0.45        6.28      3.88 o 
   4   1  17        1.61        4.78      5.18 o 
   5   1  17        1.49       11.71      6.14 o 
  -6   2  17        7.30       14.84      5.11 o 
  -5   2  17        1.98        9.33      6.47 o 
  -4   2  17        0.19        4.01      4.26 o 
  -3   2  17        2.85        7.87      2.88 o 
  -2   2  17        1.47       -0.76      4.75 o 
  -1   2  17        1.96        1.92      4.79 o 
   0   2  17       11.75       24.53      7.94 o 
   1   2  17       53.43       40.24     11.12 o 
   2   2  17        9.34        8.11      8.09 o 
   3   2  17       25.43       27.76      8.63 o 
   4   2  17        8.28        0.24      5.61 o 
   5   2  17        0.08        1.34      4.17 o 
  -6   3  17        5.87       10.98      5.67 o 
  -5   3  17        3.00        6.89      4.28 o 
  -4   3  17        0.13        9.50      3.82 o 
  -3   3  17       12.09       11.49      4.81 o 
  -2   3  17        0.46       18.88      5.29 o 
  -1   3  17       27.50       25.11      6.65 o 
   0   3  17       10.12       31.97      9.83 o 
   1   3  17        6.64        8.27      7.87 o 
   2   3  17        0.28       -2.61      5.96 o 
   3   3  17       28.12       27.38     13.42 o 
   4   3  17        1.94       -0.24     12.01 o 
  -5   4  17        0.11        5.90      4.49 o 
  -4   4  17        7.18       10.96      4.84 o 
  -3   4  17        0.00        7.38      4.78 o 
  -2   4  17        2.18        1.80      4.91 o 
  -1   4  17       11.91        2.23      4.40 o 
   0   4  17        6.01        0.45      4.98 o 
   1   4  17       15.13       16.25      5.55 o 
   2   4  17        1.09       13.30      6.32 o 
   3   4  17        0.68        9.52      8.87 o 
   4   4  17        0.07       -0.68      7.10 o 
  -5   5  17        0.75       -2.20      6.49 o 
  -4   5  17        1.24        5.81      7.98 o 
  -3   5  17        0.07        3.87      6.27 o 
  -2   5  17        2.72        2.64     14.08 o 
  -1   5  17       16.28       21.46      7.76 o 
   0   5  17        0.09        8.80      6.80 o 
   1   5  17        0.38        2.96     10.11 o 
   2   5  17        1.83        1.62      4.90 o 
   3   5  17        1.86       14.00      7.16 o 
  -3   6  17        9.54       20.26      4.67 o 
  -2   6  17        0.30        1.42      5.01 o 
  -1   6  17        3.95        2.88      6.28 o 
   0   6  17        0.34       -4.27      6.86 o 
   1   6  17        2.34        1.87      6.34 o 
  -6   0  18        6.22       11.57      5.74 o 
  -4   0  18       12.60       11.56      7.42 o 
  -2   0  18       78.22       73.32     25.95 o 
   0   0  18        7.24        3.69      6.82 o 
   2   0  18       27.21       34.69     10.44 o 
   4   0  18        3.75        6.25      5.63 o 
  -6   1  18        1.04        4.37      4.53 o 
  -5   1  18        2.60        4.73      6.01 o 
  -4   1  18       17.52       28.15      4.77 o 
  -3   1  18        0.08        8.21      3.88 o 
  -2   1  18       10.23       14.56      4.15 o 
  -1   1  18       15.45       25.05      6.59 o 
   0   1  18        0.01        3.49      3.85 o 
   1   1  18        0.03        8.26      4.02 o 
   2   1  18       24.27       17.45      5.82 o 
   3   1  18        2.11        5.48      5.41 o 
   4   1  18        0.14       -5.07      4.71 o 
  -6   2  18        0.96        5.50      4.88 o 
  -5   2  18        1.99        4.01      7.81 o 
  -4   2  18        1.90       13.75      4.86 o 
  -3   2  18        0.70        3.34      3.47 o 
  -2   2  18        0.35        2.86      3.39 o 
  -1   2  18       16.97       14.47      4.71 o 
   0   2  18        0.03        9.45      7.10 o 
   1   2  18       22.25       26.60      7.22 o 
   2   2  18        0.78        0.70      4.70 o 
   3   2  18        0.08        4.20      6.31 o 
   4   2  18       11.25       22.42     11.64 o 
  -5   3  18        7.26        6.02      6.19 o 
  -4   3  18        1.45       -1.05      4.60 o 
  -3   3  18        0.58        7.65      3.88 o 
  -2   3  18        8.38        9.00      5.33 o 
  -1   3  18        2.35        8.47      4.69 o 
   0   3  18        0.01        7.17      6.31 o 
   1   3  18        3.49       14.32      4.82 o 
   2   3  18       33.30       30.45      8.38 o 
   3   3  18        0.62       -0.88      7.61 o 
   4   3  18        0.06        0.62      6.64 o 
  -5   4  18        0.92        2.07      4.90 o 
  -4   4  18        1.24        3.92      3.46 o 
  -3   4  18        9.57       14.63      6.72 o 
  -2   4  18        2.82        9.11      7.98 o 
  -1   4  18        1.80       -4.58      6.67 o 
   0   4  18        2.91        4.20      5.92 o 
   1   4  18        2.30        3.42      6.52 o 
   2   4  18        0.09        3.46      4.82 o 
   3   4  18        0.31        4.42      5.68 o 
  -4   5  18        0.02        1.31      5.42 o 
  -3   5  18        0.12       -2.08      6.60 o 
  -2   5  18        5.34        6.50      6.99 o 
  -1   5  18        4.39        9.84      5.09 o 
   0   5  18        0.06        6.70      8.08 o 
   1   5  18        0.10        1.43      5.67 o 
   2   5  18        4.04        1.92      7.67 o 
  -2   6  18        5.92       19.67      6.74 o 
  -1   6  18        0.01       -5.23      7.05 o 
   0   6  18       11.66        4.14      7.17 o 
  -5   0  19        4.01       -3.05      8.40 o 
  -3   0  19        2.84       15.89      7.50 o 
  -1   0  19        0.05        0.82      5.69 o 
   1   0  19        8.55       16.01      5.42 o 
   3   0  19       32.30       41.79     15.46 o 
  -6   1  19        5.42        5.95      5.21 o 
  -5   1  19        0.01        5.31      4.74 o 
  -4   1  19        1.72        3.97      4.98 o 
  -3   1  19        5.35       13.23      3.72 o 
  -2   1  19        8.58       19.32      5.06 o 
  -1   1  19        2.77        3.87      3.44 o 
   0   1  19        2.57       -0.75      2.37 o 
   1   1  19        0.00        3.27      6.15 o 
   2   1  19        4.83       10.24      4.68 o 
   3   1  19        0.29       -0.26      4.06 o 
  -5   2  19        0.20       -2.78      5.64 o 
  -4   2  19        8.57       13.86      5.55 o 
  -3   2  19        5.16        6.77      6.53 o 
  -2   2  19        0.98        1.38      3.59 o 
  -1   2  19        7.82        9.54      3.43 o 
   0   2  19       10.89       12.69      5.03 o 
   1   2  19        0.51       -2.61      7.09 o 
   2   2  19        0.27        7.47      3.45 o 
   3   2  19        1.21        2.65      4.91 o 
  -5   3  19        0.80        3.02      5.38 o 
  -4   3  19        0.33        3.25      3.67 o 
  -3   3  19        0.65        0.67      4.02 o 
  -2   3  19        1.32       13.41      4.70 o 
  -1   3  19       13.20       15.03      6.68 o 
   0   3  19        0.00        6.23      3.36 o 
   1   3  19        3.69        4.32      3.75 o 
   2   3  19        0.25        5.87      6.20 o 
   3   3  19        0.05        5.31      8.52 o 
  -4   4  19        1.79        4.38      5.47 o 
  -3   4  19        1.23       -1.87      5.54 o 
  -2   4  19        1.98       -1.83      6.51 o 
  -1   4  19        1.54       11.32      6.22 o 
   0   4  19        2.08        2.75      7.20 o 
   1   4  19        0.15       -2.93      8.80 o 
   2   4  19        0.47       -8.45      7.55 o 
  -3   5  19        0.55        0.05      4.84 o 
  -2   5  19        0.15       -5.04      6.77 o 
  -1   5  19        2.51       -8.10      6.10 o 
   0   5  19        0.13       13.90      7.48 o 
   1   5  19        2.86        2.96      4.91 o 
  -4   0  20        1.02       -5.73      8.26 o 
  -2   0  20        1.30        0.71      5.01 o 
   0   0  20       20.61       26.72     11.72 o 
   2   0  20        0.28        5.42      7.56 o 
  -5   1  20        2.11        0.10      4.74 o 
  -4   1  20        0.00        0.77      6.03 o 
  -3   1  20        2.62        8.46      3.67 o 
  -2   1  20        0.02        6.52      5.43 o 
  -1   1  20        8.77        3.98      3.05 o 
   0   1  20        3.39        4.42      4.07 o 
   1   1  20        2.36        3.29      3.55 o 
   2   1  20        1.77        1.82      4.00 o 
   3   1  20        1.12        2.09      6.63 o 
  -4   2  20        0.38        2.85      6.81 o 
  -3   2  20        5.69        1.59      4.82 o 
  -2   2  20        0.51        2.45      4.23 o 
  -1   2  20        0.25       -4.14      6.45 o 
   0   2  20        6.37        5.21      6.20 o 
   1   2  20        0.01        7.22      9.48 o 
   2   2  20        0.51       -1.11      6.87 o 
  -4   3  20        5.49       -1.00      4.54 o 
  -3   3  20        0.86        0.32      7.89 o 
  -2   3  20        2.98       -5.17      5.91 o 
  -1   3  20        2.81        2.12      6.87 o 
   0   3  20        0.00       -4.58      5.96 o 
   1   3  20        2.19        6.14      7.00 o 
   2   3  20        2.27        1.80      6.79 o 
  -3   4  20        1.25        2.45      6.88 o 
  -2   4  20        0.18        6.35      7.08 o 
  -1   4  20        0.94       -1.93      8.07 o 
   0   4  20        3.17        9.01      7.21 o 
   1   4  20        0.07       -1.71      8.70 o 
  -3   0  21       13.93        3.19      6.10 o 
  -1   0  21        0.48        6.96      5.75 o 
   1   0  21        1.60       -3.42      4.13 o 
  -4   1  21        0.17       -7.01      5.81 o 
  -3   1  21        1.26       12.17      6.27 o 
  -2   1  21        1.74       -0.43      6.31 o 
  -1   1  21        2.28        7.78      6.23 o 
   0   1  21        0.00        0.75      5.32 o 
   1   1  21        4.93       -5.94      5.58 o 
  -3   2  21        1.12        1.32      5.90 o 
  -2   2  21        1.21        0.87      7.03 o 
  -1   2  21        0.35       11.97      8.21 o 
   0   2  21        2.92        2.30      6.43 o 
   1   2  21        0.19        2.69      8.77 o 
  -2   3  21        3.53        1.78      8.26 o 
  -1   3  21        0.35       -2.17      6.75 o 
   0   3  21        0.68       -0.59      4.92 o 
  -2   0  22        1.53       11.33     13.66 o 
   0   0  22        0.30       -3.46     12.68 o 
  -2   1  22        5.20        8.72      8.37 o 
  -1   1  22        3.50        7.72      4.95 o 
   0   1  22        5.66       17.71     10.83 o 
                                                 
